# Supplementary material for: Molecular Mechanism and Pathways of Normal Human Parturition in Different Gestational Tissues: A Systematic Review of Transcriptome Studies
Source: Front Physiol. 2021 Sep 10;12:730030. doi: 10.3389/fphys.2021.730030 (PMC8461075; doi:10.3389/fphys.2021.730030)
Supplement: Supplementary file 1 [file Data_Sheet_1.ZIP]

Archive with 20 entries (19 files):
- supplementary files/
- __MACOSX/._supplementary files
- supplementary files/Supplementary file 8.txt
- __MACOSX/supplementary files/._Supplementary file 8.txt
- supplementary files/.DS_Store
- __MACOSX/supplementary files/._.DS_Store
- supplementary files/Supplementary file 2.txt
- __MACOSX/supplementary files/._Supplementary file 2.txt
- supplementary files/Supplementary file 3.txt
- __MACOSX/supplementary files/._Supplementary file 3.txt
- supplementary files/Supplementary file 1.txt
- __MACOSX/supplementary files/._Supplementary file 1.txt
- supplementary files/Supplementary file 4.txt
- __MACOSX/supplementary files/._Supplementary file 4.txt
- supplementary files/Supplementary file 5.txt
- __MACOSX/supplementary files/._Supplementary file 5.txt
- supplementary files/Supplementary file 7.txt
- __MACOSX/supplementary files/._Supplementary file 7.txt
- supplementary files/Supplementary file 6.txt
- __MACOSX/supplementary files/._Supplementary file 6.txt
