# Supplementary material for: Molecular Mechanism and Pathways of Normal Human Parturition in Different Gestational Tissues: A Systematic Review of Transcriptome Studies
Source: Front Physiol. 2021 Sep 10;12:730030. doi: 10.3389/fphys.2021.730030 (PMC8461075; doi:10.3389/fphys.2021.730030)
Supplement: Supplementary file 1 [file Data_Sheet_1.ZIP › supplementary files/Supplementary file 8.txt]

GO.ID	Description	p.Val	FDR	Phenotype	Genes
GO:0035491	positive regulation of leukotriene production involved in inflammatory response	0.011820456	0.011820456	1	SERPINE1
GO:1902913	positive regulation of neuroepithelial cell differentiation	0.011820456	0.011820456	1	SERPINE1
GO:0016203	muscle attachment	0.011820456	0.011820456	1	DAG1
GO:1901331	positive regulation of odontoblast differentiation	0.011820456	0.011820456	1	SERPINE1
GO:2000184	positive regulation of progesterone biosynthetic process	0.011820456	0.011820456	1	ADM
GO:0035490	regulation of leukotriene production involved in inflammatory response	0.011820456	0.011820456	1	SERPINE1
GO:0002540	leukotriene production involved in inflammatory response	0.011820456	0.011820456	1	SERPINE1
GO:0002538	arachidonic acid metabolite production involved in inflammatory response	0.011820456	0.011820456	1	SERPINE1
GO:2000098	negative regulation of smooth muscle cell-matrix adhesion	0.016075111	0.016075111	1	SERPINE1
GO:0097187	dentinogenesis	0.016075111	0.016075111	1	SERPINE1
GO:1901329	regulation of odontoblast differentiation	0.01668569	0.01668569	1	SERPINE1
GO:0071895	odontoblast differentiation	0.01668569	0.01668569	1	SERPINE1
GO:0016476	regulation of embryonic cell shape	0.01668569	0.01668569	1	DAG1
GO:2000182	regulation of progesterone biosynthetic process	0.01668569	0.01668569	1	ADM
GO:2000146	negative regulation of cell motility	0.017802674	0.017802674	1	DAG1,SERPINE1
GO:0010757	negative regulation of plasminogen activation	0.017802674	0.017802674	1	SERPINE1
GO:0045906	negative regulation of vasoconstriction	0.017802674	0.017802674	1	ADM
GO:0045229	external encapsulating structure organization	0.017802674	0.017802674	1	DAG1,SERPINE1
GO:0097647	amylin receptor signaling pathway	0.017802674	0.017802674	1	ADM
GO:2001197	basement membrane assembly involved in embryonic body morphogenesis	0.017802674	0.017802674	1	DAG1
GO:0043062	extracellular structure organization	0.017802674	0.017802674	1	DAG1,SERPINE1
GO:0051271	negative regulation of cellular component movement	0.017802674	0.017802674	1	DAG1,SERPINE1
GO:0061302	smooth muscle cell-matrix adhesion	0.017802674	0.017802674	1	SERPINE1
GO:1904259	regulation of basement membrane assembly involved in embryonic body morphogenesis	0.017802674	0.017802674	1	DAG1
GO:0030336	negative regulation of cell migration	0.017802674	0.017802674	1	DAG1,SERPINE1
GO:0006898	receptor-mediated endocytosis	0.017802674	0.017802674	1	ADM,SERPINE1
GO:0040013	negative regulation of locomotion	0.017802674	0.017802674	1	DAG1,SERPINE1
GO:0006701	progesterone biosynthetic process	0.017802674	0.017802674	1	ADM
GO:0046886	positive regulation of hormone biosynthetic process	0.017802674	0.017802674	1	ADM
GO:1904261	positive regulation of basement membrane assembly involved in embryonic body morphogenesis	0.017802674	0.017802674	1	DAG1
GO:1990410	adrenomedullin receptor signaling pathway	0.017802674	0.017802674	1	ADM
GO:2000097	regulation of smooth muscle cell-matrix adhesion	0.017802674	0.017802674	1	SERPINE1
GO:0030198	extracellular matrix organization	0.017802674	0.017802674	1	DAG1,SERPINE1
GO:0061044	negative regulation of vascular wound healing	0.017802674	0.017802674	1	SERPINE1
GO:0110011	regulation of basement membrane organization	0.017802674	0.017802674	1	DAG1
GO:0097646	calcitonin family receptor signaling pathway	0.018443659	0.018443659	1	ADM
GO:1901203	positive regulation of extracellular matrix assembly	0.018443659	0.018443659	1	DAG1
GO:0035809	regulation of urine volume	0.019551313	0.019551313	1	ADM
GO:0033629	negative regulation of cell adhesion mediated by integrin	0.019551313	0.019551313	1	SERPINE1
GO:0051918	negative regulation of fibrinolysis	0.019551313	0.019551313	1	SERPINE1
GO:0050878	regulation of body fluid levels	0.019551313	0.019551313	1	ADM,SERPINE1
GO:0060563	neuroepithelial cell differentiation	0.019551313	0.019551313	1	SERPINE1
GO:0032352	positive regulation of hormone metabolic process	0.019551313	0.019551313	1	ADM
GO:0010172	embryonic body morphogenesis	0.019551313	0.019551313	1	DAG1
GO:0010755	regulation of plasminogen activation	0.021936401	0.021936401	1	SERPINE1
GO:0051917	regulation of fibrinolysis	0.021936401	0.021936401	1	SERPINE1
GO:1901201	regulation of extracellular matrix assembly	0.021936401	0.021936401	1	DAG1
GO:0042448	progesterone metabolic process	0.021936401	0.021936401	1	ADM
GO:0002031	G protein-coupled receptor internalization	0.021936401	0.021936401	1	ADM
GO:0090399	replicative senescence	0.021936401	0.021936401	1	SERPINE1
GO:0061043	regulation of vascular wound healing	0.021936401	0.021936401	1	SERPINE1
GO:0032102	negative regulation of response to external stimulus	0.021995789	0.021995789	1	ADM,SERPINE1
GO:0010566	regulation of ketone biosynthetic process	0.021995789	0.021995789	1	ADM
GO:0010893	positive regulation of steroid biosynthetic process	0.021995789	0.021995789	1	ADM
GO:0002029	desensitization of G protein-coupled receptor signaling pathway	0.021995789	0.021995789	1	ADM
GO:0023058	adaptation of signaling pathway	0.021995789	0.021995789	1	ADM
GO:0070831	basement membrane assembly	0.021995789	0.021995789	1	DAG1
GO:0022401	negative adaptation of signaling pathway	0.021995789	0.021995789	1	ADM
GO:0042330	taxis	0.021995789	0.021995789	1	DAG1,SERPINE1
GO:0006935	chemotaxis	0.021995789	0.021995789	1	DAG1,SERPINE1
GO:0050727	regulation of inflammatory response	0.021995789	0.021995789	1	ADM,SERPINE1
GO:0010470	regulation of gastrulation	0.021995789	0.021995789	1	DAG1
GO:0050820	positive regulation of coagulation	0.022306002	0.022306002	1	SERPINE1
GO:0030194	positive regulation of blood coagulation	0.022306002	0.022306002	1	SERPINE1
GO:1900048	positive regulation of hemostasis	0.022306002	0.022306002	1	SERPINE1
GO:0006897	endocytosis	0.022672028	0.022672028	1	ADM,SERPINE1
GO:0046885	regulation of hormone biosynthetic process	0.022672028	0.022672028	1	ADM
GO:0048514	blood vessel morphogenesis	0.022672028	0.022672028	1	ADM,SERPINE1
GO:0090026	positive regulation of monocyte chemotaxis	0.02330858	0.02330858	1	SERPINE1
GO:0010460	positive regulation of heart rate	0.02330858	0.02330858	1	ADM
GO:0071711	basement membrane organization	0.02333463	0.02333463	1	DAG1
GO:0061042	vascular wound healing	0.02333463	0.02333463	1	SERPINE1
GO:0001568	blood vessel development	0.02333463	0.02333463	1	ADM,SERPINE1
GO:0031639	plasminogen activation	0.02333463	0.02333463	1	SERPINE1
GO:0120255	olefinic compound biosynthetic process	0.02333463	0.02333463	1	ADM
GO:1903318	negative regulation of protein maturation	0.02333463	0.02333463	1	SERPINE1
GO:0010955	negative regulation of protein processing	0.02333463	0.02333463	1	SERPINE1
GO:1903055	positive regulation of extracellular matrix organization	0.02333463	0.02333463	1	DAG1
GO:0001944	vasculature development	0.023708829	0.023708829	1	ADM,SERPINE1
GO:0034453	microtubule anchoring	0.023882391	0.023882391	1	DAG1
GO:0042730	fibrinolysis	0.024682739	0.024682739	1	SERPINE1
GO:0060055	angiogenesis involved in wound healing	0.025464974	0.025464974	1	SERPINE1
GO:0035239	tube morphogenesis	0.025983638	0.025983638	1	ADM,SERPINE1
GO:0006700	C21-steroid hormone biosynthetic process	0.025983638	0.025983638	1	ADM
GO:0010171	body morphogenesis	0.025983638	0.025983638	1	DAG1
GO:0032350	regulation of hormone metabolic process	0.025983638	0.025983638	1	ADM
GO:0090025	regulation of monocyte chemotaxis	0.025983638	0.025983638	1	SERPINE1
GO:0045823	positive regulation of heart contraction	0.026012441	0.026012441	1	ADM
GO:0045940	positive regulation of steroid metabolic process	0.026012441	0.026012441	1	ADM
GO:1903524	positive regulation of blood circulation	0.026012441	0.026012441	1	ADM
GO:0014912	negative regulation of smooth muscle cell migration	0.026434753	0.026434753	1	SERPINE1
GO:0042475	odontogenesis of dentin-containing tooth	0.026434753	0.026434753	1	SERPINE1
GO:0019048	modulation by virus of host process	0.027106139	0.027106139	1	DAG1
GO:2000352	negative regulation of endothelial cell apoptotic process	0.027764249	0.027764249	1	SERPINE1
GO:0035295	tube development	0.028509963	0.028509963	1	ADM,SERPINE1
GO:0006954	inflammatory response	0.028695722	0.028695722	1	ADM,SERPINE1
GO:0019229	regulation of vasoconstriction	0.029662716	0.029662716	1	ADM
GO:0021675	nerve development	0.030098818	0.030098818	1	DAG1
GO:0031347	regulation of defense response	0.03037313	0.03037313	1	ADM,SERPINE1
GO:1902042	negative regulation of extrinsic apoptotic signaling pathway via death domain receptors	0.03037313	0.03037313	1	SERPINE1
GO:0085029	extracellular matrix assembly	0.03037313	0.03037313	1	DAG1
GO:0001953	negative regulation of cell-matrix adhesion	0.030896179	0.030896179	1	SERPINE1
GO:1903053	regulation of extracellular matrix organization	0.031445279	0.031445279	1	DAG1
GO:0022603	regulation of anatomical structure morphogenesis	0.031445279	0.031445279	1	DAG1,SERPINE1
GO:0042181	ketone biosynthetic process	0.031445279	0.031445279	1	ADM
GO:0048646	anatomical structure formation involved in morphogenesis	0.031445279	0.031445279	1	DAG1,SERPINE1
GO:0006509	membrane protein ectodomain proteolysis	0.031445279	0.031445279	1	DAG1
GO:1904036	negative regulation of epithelial cell apoptotic process	0.031445279	0.031445279	1	SERPINE1
GO:0033628	regulation of cell adhesion mediated by integrin	0.031445279	0.031445279	1	SERPINE1
GO:0008207	C21-steroid hormone metabolic process	0.031445279	0.031445279	1	ADM
GO:0045744	negative regulation of G protein-coupled receptor signaling pathway	0.031445279	0.031445279	1	ADM
GO:0072359	circulatory system development	0.03218886	0.03218886	1	ADM,SERPINE1
GO:0030334	regulation of cell migration	0.03230073	0.03230073	1	DAG1,SERPINE1
GO:0120178	steroid hormone biosynthetic process	0.03289991	0.03289991	1	ADM
GO:0070613	regulation of protein processing	0.03289991	0.03289991	1	SERPINE1
GO:0048260	positive regulation of receptor-mediated endocytosis	0.03289991	0.03289991	1	SERPINE1
GO:0042310	vasoconstriction	0.03289991	0.03289991	1	ADM
GO:1903317	regulation of protein maturation	0.033075968	0.033075968	1	SERPINE1
GO:0045995	regulation of embryonic development	0.033075968	0.033075968	1	DAG1
GO:0060429	epithelium development	0.033075968	0.033075968	1	DAG1,SERPINE1
GO:0002065	columnar/cuboidal epithelial cell differentiation	0.033075968	0.033075968	1	SERPINE1
GO:1902041	regulation of extrinsic apoptotic signaling pathway via death domain receptors	0.033280944	0.033280944	1	SERPINE1
GO:0001570	vasculogenesis	0.033280944	0.033280944	1	ADM
GO:2000145	regulation of cell motility	0.03334553	0.03334553	1	DAG1,SERPINE1
GO:0051241	negative regulation of multicellular organismal process	0.03334553	0.03334553	1	ADM,SERPINE1
GO:0030195	negative regulation of blood coagulation	0.033673082	0.033673082	1	SERPINE1
GO:1900047	negative regulation of hemostasis	0.033673082	0.033673082	1	SERPINE1
GO:0090303	positive regulation of wound healing	0.034100894	0.034100894	1	SERPINE1
GO:0040012	regulation of locomotion	0.034164582	0.034164582	1	DAG1,SERPINE1
GO:0044003	modulation by symbiont of host process	0.034626812	0.034626812	1	DAG1
GO:0051130	positive regulation of cellular component organization	0.034626812	0.034626812	1	DAG1,SERPINE1
GO:0031638	zymogen activation	0.034626812	0.034626812	1	SERPINE1
GO:0050819	negative regulation of coagulation	0.034626812	0.034626812	1	SERPINE1
GO:0030858	positive regulation of epithelial cell differentiation	0.034626812	0.034626812	1	SERPINE1
GO:0014910	regulation of smooth muscle cell migration	0.035075154	0.035075154	1	SERPINE1
GO:0042446	hormone biosynthetic process	0.035075154	0.035075154	1	ADM
GO:0051270	regulation of cellular component movement	0.035075154	0.035075154	1	DAG1,SERPINE1
GO:0042476	odontogenesis	0.035075154	0.035075154	1	SERPINE1
GO:2000351	regulation of endothelial cell apoptotic process	0.035075154	0.035075154	1	SERPINE1
GO:0051094	positive regulation of developmental process	0.035075154	0.035075154	1	DAG1,SERPINE1
GO:0071677	positive regulation of mononuclear cell migration	0.035075154	0.035075154	1	SERPINE1
GO:1903036	positive regulation of response to wounding	0.035160601	0.035160601	1	SERPINE1
GO:0030193	regulation of blood coagulation	0.035160601	0.035160601	1	SERPINE1
GO:0033619	membrane protein proteolysis	0.035160601	0.035160601	1	DAG1
GO:0010812	negative regulation of cell-substrate adhesion	0.035160601	0.035160601	1	SERPINE1
GO:0051898	negative regulation of protein kinase B signaling	0.035160601	0.035160601	1	DAG1
GO:0050810	regulation of steroid biosynthetic process	0.035160601	0.035160601	1	ADM
GO:1900046	regulation of hemostasis	0.03526102	0.03526102	1	SERPINE1
GO:0072577	endothelial cell apoptotic process	0.03526102	0.03526102	1	SERPINE1
GO:0032757	positive regulation of interleukin-8 production	0.03540252	0.03540252	1	SERPINE1
GO:0014909	smooth muscle cell migration	0.03540252	0.03540252	1	SERPINE1
GO:0050818	regulation of coagulation	0.036102519	0.036102519	1	SERPINE1
GO:0033627	cell adhesion mediated by integrin	0.036102519	0.036102519	1	SERPINE1
GO:0002548	monocyte chemotaxis	0.036785682	0.036785682	1	SERPINE1
GO:0008625	extrinsic apoptotic signaling pathway via death domain receptors	0.037884846	0.037884846	1	SERPINE1
GO:0014812	muscle cell migration	0.037884846	0.037884846	1	SERPINE1
GO:0003073	regulation of systemic arterial blood pressure	0.037884846	0.037884846	1	ADM
GO:0061045	negative regulation of wound healing	0.038204175	0.038204175	1	SERPINE1
GO:0035296	regulation of tube diameter	0.038491517	0.038491517	1	ADM
GO:0035150	regulation of tube size	0.038491517	0.038491517	1	ADM
GO:0097746	blood vessel diameter maintenance	0.038491517	0.038491517	1	ADM
GO:0046889	positive regulation of lipid biosynthetic process	0.038491517	0.038491517	1	ADM
GO:0060538	skeletal muscle organ development	0.038491517	0.038491517	1	DAG1
GO:0045807	positive regulation of endocytosis	0.038658399	0.038658399	1	SERPINE1
GO:0050829	defense response to Gram-negative bacterium	0.03968532	0.03968532	1	SERPINE1
GO:0002532	production of molecular mediator involved in inflammatory response	0.03968532	0.03968532	1	SERPINE1
GO:0002690	positive regulation of leukocyte chemotaxis	0.041264291	0.041264291	1	SERPINE1
GO:1903035	negative regulation of response to wounding	0.041264291	0.041264291	1	SERPINE1
GO:0010927	cellular component assembly involved in morphogenesis	0.041323035	0.041323035	1	DAG1
GO:2001237	negative regulation of extrinsic apoptotic signaling pathway	0.041323035	0.041323035	1	SERPINE1
GO:0002027	regulation of heart rate	0.041380489	0.041380489	1	ADM
GO:1904035	regulation of epithelial cell apoptotic process	0.041380489	0.041380489	1	SERPINE1
GO:0019218	regulation of steroid metabolic process	0.042139995	0.042139995	1	ADM
GO:0007569	cell aging	0.042891395	0.042891395	1	SERPINE1
GO:0048259	regulation of receptor-mediated endocytosis	0.043411047	0.043411047	1	SERPINE1
GO:0003014	renal system process	0.043411047	0.043411047	1	ADM
GO:1904019	epithelial cell apoptotic process	0.043919918	0.043919918	1	SERPINE1
GO:0010717	regulation of epithelial to mesenchymal transition	0.044642667	0.044642667	1	DAG1
GO:0071675	regulation of mononuclear cell migration	0.045371638	0.045371638	1	SERPINE1
GO:0031623	receptor internalization	0.045371638	0.045371638	1	ADM
GO:0032677	regulation of interleukin-8 production	0.047220956	0.047220956	1	SERPINE1
GO:0032637	interleukin-8 production	0.047220956	0.047220956	1	SERPINE1
GO:0001952	regulation of cell-matrix adhesion	0.047220956	0.047220956	1	SERPINE1
GO:0002688	regulation of leukocyte chemotaxis	0.047898402	0.047898402	1	SERPINE1
GO:0062013	positive regulation of small molecule metabolic process	0.048569084	0.048569084	1	ADM
GO:0034754	cellular hormone metabolic process	0.04877554	0.04877554	1	ADM
GO:0002687	positive regulation of leukocyte migration	0.049391673	0.049391673	1	SERPINE1
GO:0050729	positive regulation of inflammatory response	0.049391673	0.049391673	1	SERPINE1
GO:0120254	olefinic compound metabolic process	0.049391673	0.049391673	1	ADM
