# Supplementary material for: Molecular Mechanism and Pathways of Normal Human Parturition in Different Gestational Tissues: A Systematic Review of Transcriptome Studies
Source: Front Physiol. 2021 Sep 10;12:730030. doi: 10.3389/fphys.2021.730030 (PMC8461075; doi:10.3389/fphys.2021.730030)
Supplement: Supplementary file 1 [file Data_Sheet_1.ZIP › supplementary files/Supplementary file 2.txt]

GO.ID	Description	p.Val	FDR	Phenotype	Genes
GO:0034097	response to cytokine	1.59E-13	1.59E-13	1	PTGS2,CEBPD,LIF,PIM1,SELE,CCL2,CCL20,CHI3L1,CSF3,CSF3R,CXCL1,CXCL2,CXCL3,CXCL5,CXCL8,EGR1,FCAR,FPR1,ICAM1,IL11,IL24,IL4R,IL6,MMP1,MT1X,MT2A,MT3,OSM,RUNX1,SAA1,SLA,SLC11A1,SOCS3,SOD2,TIMP1,TNFAIP3,ALDH1A2,CAMK2G
GO:0071345	cellular response to cytokine stimulus	2.71E-12	2.71E-12	1	PTGS2,CEBPD,LIF,PIM1,CCL2,CCL20,CHI3L1,CSF3,CSF3R,CXCL1,CXCL2,CXCL3,CXCL5,CXCL8,EGR1,FCAR,FPR1,ICAM1,IL11,IL24,IL4R,IL6,MMP1,MT1X,MT2A,MT3,OSM,RUNX1,SAA1,SLA,SOCS3,SOD2,TIMP1,TNFAIP3,CAMK2G
GO:0019221	cytokine-mediated signaling pathway	3.34E-12	3.34E-12	1	PTGS2,CEBPD,LIF,PIM1,CCL2,CCL20,CSF3,CSF3R,CXCL1,CXCL2,CXCL3,CXCL5,CXCL8,EGR1,FPR1,ICAM1,IL11,IL24,IL4R,IL6,MMP1,MT2A,MT3,OSM,RUNX1,SAA1,SLA,SOCS3,SOD2,TIMP1,TNFAIP3,CAMK2G
GO:0032496	response to lipopolysaccharide	8.79E-11	8.79E-11	1	S100A9,SELE,SERPINE1,TRIB1,CCL2,CXCL1,CXCL2,CXCL3,CXCL5,CXCL8,FCAR,IL6,NOCT,PDE4B,S100A8,SLC11A1,TNFAIP3
GO:0002237	response to molecule of bacterial origin	3.58E-10	3.58E-10	1	S100A9,SELE,SERPINE1,TRIB1,CCL2,CXCL1,CXCL2,CXCL3,CXCL5,CXCL8,FCAR,IL6,NOCT,PDE4B,S100A8,SLC11A1,TNFAIP3
GO:0006954	inflammatory response	8.12E-10	8.12E-10	1	PTGS2,LILRA5,S100A9,SELE,SERPINE1,CCL2,CCL20,CCN4,CHI3L1,CXCL1,CXCL2,CXCL3,CXCL5,CXCL8,FGR,FPR1,IL6,OSM,PLA2G2A,PROK2,PTGES,PTX3,S100A8,SAA1,SLC11A1,TNFAIP3,TNFAIP6,PTGER3
GO:0006882	cellular zinc ion homeostasis	1.19E-09	1.19E-09	1	S100A9,MT1A,MT1F,MT1M,MT1X,MT2A,MT3,S100A8,SLC39A14
GO:0055069	zinc ion homeostasis	1.91E-09	1.91E-09	1	S100A9,MT1A,MT1F,MT1M,MT1X,MT2A,MT3,S100A8,SLC39A14
GO:0097529	myeloid leukocyte migration	3.43E-09	3.43E-09	1	S100A9,SERPINE1,CCL2,CCL20,CXCL1,CXCL2,CXCL3,CXCL5,CXCL8,GREM1,IL6,PDE4B,S100A8,SAA1,LGMN
GO:0050900	leukocyte migration	5.93E-09	5.93E-09	1	S100A9,SELE,SERPINE1,SLC16A3,CCL2,CCL20,CXCL1,CXCL2,CXCL3,CXCL5,CXCL8,GREM1,ICAM1,IL6,MMP1,PDE4B,S100A8,SAA1,SLC7A5,TNFRSF10D,LGMN
GO:0030595	leukocyte chemotaxis	7.35E-09	7.35E-09	1	S100A9,SERPINE1,CCL2,CCL20,CXCL1,CXCL2,CXCL3,CXCL5,CXCL8,GREM1,IL6,PDE4B,S100A8,SAA1,LGMN
GO:0006935	chemotaxis	1.51E-08	1.51E-08	1	S100A9,SERPINE1,BDNF,CCL2,CCL20,CXCL1,CXCL2,CXCL3,CXCL5,CXCL8,FGF7,FPR1,GREM1,IL6,NR4A1,PDE4B,PLAUR,PROK2,S100A8,SAA1,SEMA6B,LGMN
GO:0042330	taxis	1.51E-08	1.51E-08	1	S100A9,SERPINE1,BDNF,CCL2,CCL20,CXCL1,CXCL2,CXCL3,CXCL5,CXCL8,FGF7,FPR1,GREM1,IL6,NR4A1,PDE4B,PLAUR,PROK2,S100A8,SAA1,SEMA6B,LGMN
GO:0030593	neutrophil chemotaxis	1.66E-08	1.66E-08	1	S100A9,CCL2,CCL20,CXCL1,CXCL2,CXCL3,CXCL5,CXCL8,PDE4B,S100A8,SAA1
GO:0060326	cell chemotaxis	5.59E-08	5.59E-08	1	S100A9,SERPINE1,CCL2,CCL20,CXCL1,CXCL2,CXCL3,CXCL5,CXCL8,GREM1,IL6,NR4A1,PDE4B,S100A8,SAA1,LGMN
GO:0010273	detoxification of copper ion	6.66E-08	6.66E-08	1	MT1A,MT1F,MT1M,MT1X,MT2A,MT3
GO:1990266	neutrophil migration	6.66E-08	6.66E-08	1	S100A9,CCL2,CCL20,CXCL1,CXCL2,CXCL3,CXCL5,CXCL8,PDE4B,S100A8,SAA1
GO:1990169	stress response to copper ion	6.66E-08	6.66E-08	1	MT1A,MT1F,MT1M,MT1X,MT2A,MT3
GO:0071621	granulocyte chemotaxis	9.53E-08	9.53E-08	1	S100A9,CCL2,CCL20,CXCL1,CXCL2,CXCL3,CXCL5,CXCL8,PDE4B,S100A8,SAA1
GO:0061687	detoxification of inorganic compound	9.97E-08	9.97E-08	1	MT1A,MT1F,MT1M,MT1X,MT2A,MT3
GO:0071222	cellular response to lipopolysaccharide	1.26E-07	1.26E-07	1	SERPINE1,TRIB1,CCL2,CXCL1,CXCL2,CXCL3,CXCL5,CXCL8,FCAR,IL6,PDE4B,TNFAIP3
GO:0097501	stress response to metal ion	2.06E-07	2.06E-07	1	MT1A,MT1F,MT1M,MT1X,MT2A,MT3
GO:0071294	cellular response to zinc ion	2.81E-07	2.81E-07	1	MT1A,MT1F,MT1M,MT1X,MT2A,MT3
GO:0071219	cellular response to molecule of bacterial origin	2.88E-07	2.88E-07	1	SERPINE1,TRIB1,CCL2,CXCL1,CXCL2,CXCL3,CXCL5,CXCL8,FCAR,IL6,PDE4B,TNFAIP3
GO:0097530	granulocyte migration	2.93E-07	2.93E-07	1	S100A9,CCL2,CCL20,CXCL1,CXCL2,CXCL3,CXCL5,CXCL8,PDE4B,S100A8,SAA1
GO:0071280	cellular response to copper ion	3.63E-07	3.63E-07	1	MT1A,MT1F,MT1M,MT1X,MT2A,MT3
GO:0009617	response to bacterium	5.19E-07	5.19E-07	1	S100A9,SELE,SERPINE1,TRIB1,CCL2,CXCL1,CXCL2,CXCL3,CXCL5,CXCL8,FCAR,FGR,IL6,NOCT,PDE4B,PLA2G2A,S100A8,SLC11A1,TNFAIP3
GO:0033993	response to lipid	6.84E-07	6.84E-07	1	PIM1,S100A9,SELE,SERPINE1,TRIB1,ALPL,CCL2,CXCL1,CXCL2,CXCL3,CXCL5,CXCL8,FCAR,IL6,NOCT,PDE4B,RUNX1,S100A8,SLC11A1,TNFAIP3
GO:0071216	cellular response to biotic stimulus	7.92E-07	7.92E-07	1	SERPINE1,TRIB1,CCL2,CXCL1,CXCL2,CXCL3,CXCL5,CXCL8,FCAR,IL6,PDE4B,TNFAIP3
GO:0046916	cellular transition metal ion homeostasis	9.91E-07	9.91E-07	1	S100A9,MT1A,MT1F,MT1M,MT1X,MT2A,MT3,S100A8,SLC11A1,SLC39A14
GO:0050729	positive regulation of inflammatory response	1.06014E-06	1.06014E-06	1	PTGS2,LILRA5,S100A9,SERPINE1,CCN4,IL6,OSM,PLA2G2A,S100A8,PTGER3
GO:0098754	detoxification	1.71799E-06	1.71799E-06	1	PIM1,MT1A,MT1F,MT1M,MT1X,MT2A,MT3,SOD2
GO:0055076	transition metal ion homeostasis	1.88465E-06	1.88465E-06	1	S100A9,MT1A,MT1F,MT1M,MT1X,MT2A,MT3,S100A8,SLC11A1,SLC39A14
GO:0042327	positive regulation of phosphorylation	1.94337E-06	1.94337E-06	1	LIF,LILRA5,BDNF,CHI3L1,CSF3,DUSP5,EGR1,FGF7,FGR,FPR1,GREM1,IL11,IL6,LIMK2,MT3,OSM,PFKFB3,PLAUR,PROK2,SAA1,SLC11A1,SOCS3,FAXDC2
GO:0046688	response to copper ion	2.20692E-06	2.20692E-06	1	MT1A,MT1F,MT1M,MT1X,MT2A,MT3
GO:0035295	tube development	2.58687E-06	2.58687E-06	1	PTGS2,ANGPTL4,LIF,SERPINE1,ADAMTS9,CCL2,CHI3L1,CXCL8,FGF7,GREM1,HK2,IL6,NR4A1,PDPN,PROK2,RUNX1,THBS2,TNFAIP3,ANGPTL1,ALDH1A2,GPR161,HOXA11
GO:0071276	cellular response to cadmium ion	3.45026E-06	3.45026E-06	1	MT1A,MT1F,MT1M,MT1X,MT2A,MT3
GO:0046686	response to cadmium ion	5.0432E-06	5.0432E-06	1	MT1A,MT1F,MT1M,MT1X,MT2A,MT3
GO:0060548	negative regulation of cell death	5.47358E-06	5.47358E-06	1	ANGPTL4,PIM1,SERPINE1,BCL2A1,BDNF,CCL2,CCN4,GREM1,ICAM1,IER3,IL6,MT3,PDPN,PLAUR,PLK3,PROK2,SOCS3,SOD2,TNFAIP3,TNFRSF10D,GPR37,LGMN
GO:0045937	positive regulation of phosphate metabolic process	5.67468E-06	5.67468E-06	1	LIF,LILRA5,BDNF,CHI3L1,CSF3,DUSP5,EGR1,FGF7,FGR,FPR1,GREM1,IL11,IL6,LIMK2,MT3,OSM,PFKFB3,PLAUR,PROK2,SAA1,SLC11A1,SOCS3,FAXDC2
GO:0010562	positive regulation of phosphorus metabolic process	5.67468E-06	5.67468E-06	1	LIF,LILRA5,BDNF,CHI3L1,CSF3,DUSP5,EGR1,FGF7,FGR,FPR1,GREM1,IL11,IL6,LIMK2,MT3,OSM,PFKFB3,PLAUR,PROK2,SAA1,SLC11A1,SOCS3,FAXDC2
GO:0010043	response to zinc ion	5.69577E-06	5.69577E-06	1	MT1A,MT1F,MT1M,MT1X,MT2A,MT3
GO:0001934	positive regulation of protein phosphorylation	5.73405E-06	5.73405E-06	1	LIF,LILRA5,BDNF,CHI3L1,CSF3,DUSP5,EGR1,FGF7,FPR1,GREM1,IL11,IL6,LIMK2,MT3,OSM,PLAUR,PROK2,SAA1,SLC11A1,SOCS3,FAXDC2
GO:0001944	vasculature development	1.02903E-05	1.02903E-05	1	PTGS2,ANGPTL4,SERPINE1,ADAMTS9,CCL2,CHI3L1,CXCL8,EGR1,GREM1,HK2,IL6,NR4A1,PDPN,PROK2,RUNX1,SOD2,THBS2,TNFAIP3,ANGPTL1
GO:0043066	negative regulation of apoptotic process	1.11795E-05	1.11795E-05	1	ANGPTL4,PIM1,SERPINE1,BCL2A1,BDNF,CCL2,GREM1,ICAM1,IER3,IL6,MT3,PDPN,PLAUR,PLK3,PROK2,SOCS3,SOD2,TNFAIP3,TNFRSF10D,LGMN
GO:0050731	positive regulation of peptidyl-tyrosine phosphorylation	1.42526E-05	1.42526E-05	1	LIF,LILRA5,BDNF,CSF3,FGF7,GREM1,IL11,IL6,OSM,SOCS3
GO:0043410	positive regulation of MAPK cascade	1.54589E-05	1.54589E-05	1	LIF,LILRA5,CCL2,CCL20,CHI3L1,DUSP5,FPR1,ICAM1,IL11,IL6,MT3,OSM,PLA2G2A,PROK2,SAA1,GPR37
GO:0043069	negative regulation of programmed cell death	1.74946E-05	1.74946E-05	1	ANGPTL4,PIM1,SERPINE1,BCL2A1,BDNF,CCL2,GREM1,ICAM1,IER3,IL6,MT3,PDPN,PLAUR,PLK3,PROK2,SOCS3,SOD2,TNFAIP3,TNFRSF10D,LGMN
GO:1902533	positive regulation of intracellular signal transduction	2.12154E-05	2.12154E-05	1	LIF,LILRA5,S100A9,CCL2,CCL20,CHI3L1,CSF3,DUSP5,FGF7,FGR,FPR1,ICAM1,IL11,IL6,LMCD1,MT3,OSM,PLA2G2A,PROK2,S100A8,SAA1,GPR37,PPM1A
GO:0070098	chemokine-mediated signaling pathway	2.68359E-05	2.68359E-05	1	CCL2,CCL20,CXCL1,CXCL2,CXCL3,CXCL5,CXCL8
GO:1901701	cellular response to oxygen-containing compound	2.80097E-05	2.80097E-05	1	AQP9,PIM1,SERPINE1,TRIB1,CCL2,CXCL1,CXCL2,CXCL3,CXCL5,CXCL8,EGR1,FCAR,ICAM1,IL6,MT3,NR4A1,PDE4B,SLC39A14,SOD2,TNFAIP3,GPR37,LGMN
GO:0045597	positive regulation of cell differentiation	2.80097E-05	2.80097E-05	1	PTGS2,LIF,PIM1,SERPINE1,SERPINE2,BDNF,CCN4,CSF3,FBN2,GREM1,IL6,NOCT,PDPN,PLA2G2A,RUNX1,SOD2,FAXDC2,BIN1,HOXA11
GO:0009636	response to toxic substance	3.00161E-05	3.00161E-05	1	PIM1,MT1A,MT1F,MT1M,MT1X,MT2A,MT3,SOD2
GO:0040007	growth	3.00965E-05	3.00965E-05	1	PIM1,S100A9,ACSL4,BDNF,FGF7,MT1A,MT1F,MT1M,MT1X,MT2A,MT3,RUNX1,S100A8,SEMA6B,SERTAD1,HOXA11,RERG
GO:0050727	regulation of inflammatory response	3.80117E-05	3.80117E-05	1	PTGS2,LILRA5,S100A9,SELE,SERPINE1,CCN4,FGR,IL6,OSM,PLA2G2A,PTGES,S100A8,SAA1,TNFAIP3,TNFAIP6,PTGER3
GO:0040008	regulation of growth	4.02528E-05	4.02528E-05	1	PIM1,S100A9,ACSL4,BDNF,MT1A,MT1F,MT1M,MT1X,MT2A,MT3,RUNX1,S100A8,SEMA6B,SERTAD1,RERG
GO:0006953	acute-phase response	4.02528E-05	4.02528E-05	1	PTGS2,IL6,PTGES,SAA1,PTGER3
GO:0019730	antimicrobial humoral response	4.03439E-05	4.03439E-05	1	S100A9,CXCL1,CXCL2,CXCL3,CXCL5,CXCL8,PLA2G2A,S100A8,SLC11A1
GO:0010817	regulation of hormone levels	4.71468E-05	4.71468E-05	1	LIF,SLC16A10,ACSL4,DIO3,EGR1,IL11,IL6,MIDN,OSM,SLC39A14,SLC7A5,ALDH1A2,CAMK2G,HADH
GO:1990869	cellular response to chemokine	4.87481E-05	4.87481E-05	1	CCL2,CCL20,CXCL1,CXCL2,CXCL3,CXCL5,CXCL8
GO:1990868	response to chemokine	4.87481E-05	4.87481E-05	1	CCL2,CCL20,CXCL1,CXCL2,CXCL3,CXCL5,CXCL8
GO:0001525	angiogenesis	4.87481E-05	4.87481E-05	1	PTGS2,ANGPTL4,SERPINE1,ADAMTS9,CCL2,CHI3L1,CXCL8,GREM1,HK2,IL6,NR4A1,PROK2,RUNX1,THBS2,TNFAIP3,ANGPTL1
GO:0051270	regulation of cellular component movement	5.65636E-05	5.65636E-05	1	PTGS2,SELE,SERPINE1,SERPINE2,TRIB1,ADAMTS9,CCL2,CCL20,CCN4,CXCL8,FGF7,FGR,GREM1,ICAM1,IL6,PDE4B,PDPN,SEMA6B,SOD2,TIMP1,BIN1,LGMN,MITF
GO:0048646	anatomical structure formation involved in morphogenesis	6.29657E-05	6.29657E-05	1	PTGS2,ANGPTL4,PIM1,SERPINE1,ADAMTS9,CCL2,CHI3L1,CXCL8,DUSP5,FBN2,GREM1,HK2,IL6,NR4A1,PDPN,PROK2,RUNX1,THBS2,TNFAIP3,ANGPTL1,HOXA11
GO:0051094	positive regulation of developmental process	7.23318E-05	7.23318E-05	1	PTGS2,ANGPTL4,LIF,PIM1,SERPINE1,SERPINE2,BDNF,CCN4,CHI3L1,CSF3,CXCL8,FBN2,GREM1,HK2,IL6,NOCT,PDPN,PLA2G2A,RUNX1,SOD2,FAXDC2,BIN1,HOXA11
GO:0001568	blood vessel development	7.79751E-05	7.79751E-05	1	PTGS2,ANGPTL4,SERPINE1,ADAMTS9,CCL2,CHI3L1,CXCL8,EGR1,GREM1,HK2,IL6,NR4A1,PROK2,RUNX1,THBS2,TNFAIP3,ANGPTL1
GO:0072503	cellular divalent inorganic cation homeostasis	7.96216E-05	7.96216E-05	1	S100A9,FPR1,MT1A,MT1F,MT1M,MT1X,MT2A,MT3,PROK2,S100A8,SAA1,SLC11A1,SLC39A14,PTGER3
GO:0030334	regulation of cell migration	8.34655E-05	8.34655E-05	1	PTGS2,SELE,SERPINE1,SERPINE2,TRIB1,ADAMTS9,CCL2,CCL20,CCN4,CXCL8,FGF7,FGR,GREM1,ICAM1,IL6,PDPN,SEMA6B,SOD2,TIMP1,LGMN,MITF
GO:0035239	tube morphogenesis	0.000101639	0.000101639	1	PTGS2,ANGPTL4,SERPINE1,ADAMTS9,CCL2,CHI3L1,CXCL8,GREM1,HK2,IL6,NR4A1,PDPN,PROK2,RUNX1,THBS2,TNFAIP3,ANGPTL1,HOXA11
GO:0072507	divalent inorganic cation homeostasis	0.000106279	0.000106279	1	S100A9,FPR1,MT1A,MT1F,MT1M,MT1X,MT2A,MT3,PROK2,S100A8,SAA1,SLC11A1,SLC39A14,PTGER3
GO:0018108	peptidyl-tyrosine phosphorylation	0.000128064	0.000128064	1	LIF,LILRA5,BDNF,CSF3,FGF7,FGR,GREM1,IL11,IL6,OSM,SOCS3
GO:0009914	hormone transport	0.000138647	0.000138647	1	LIF,SLC16A10,ACSL4,IL11,IL6,MIDN,OSM,SLC7A5,CAMK2G,HADH
GO:0018212	peptidyl-tyrosine modification	0.000139953	0.000139953	1	LIF,LILRA5,BDNF,CSF3,FGF7,FGR,GREM1,IL11,IL6,OSM,SOCS3
GO:0048514	blood vessel morphogenesis	0.000142072	0.000142072	1	PTGS2,ANGPTL4,SERPINE1,ADAMTS9,CCL2,CHI3L1,CXCL8,GREM1,HK2,IL6,NR4A1,PROK2,RUNX1,THBS2,TNFAIP3,ANGPTL1
GO:0050730	regulation of peptidyl-tyrosine phosphorylation	0.000147494	0.000147494	1	LIF,LILRA5,BDNF,CSF3,FGF7,GREM1,IL11,IL6,OSM,SOCS3
GO:0071396	cellular response to lipid	0.00016158	0.00016158	1	PIM1,SERPINE1,TRIB1,CCL2,CXCL1,CXCL2,CXCL3,CXCL5,CXCL8,FCAR,IL6,PDE4B,RUNX1,TNFAIP3
GO:0031401	positive regulation of protein modification process	0.000169536	0.000169536	1	LIF,LILRA5,BDNF,CHI3L1,CSF3,DUSP5,EGR1,FGF7,FPR1,GREM1,IL11,IL6,LIMK2,MT3,OSM,PLAUR,PROK2,SAA1,SLC11A1,SOCS3,FAXDC2
GO:0042119	neutrophil activation	0.000177434	0.000177434	1	S100A9,CHI3L1,CXCL1,CXCL8,FCAR,FGR,FPR1,MCEMP1,PLA2G2A,PLAUR,PTX3,S100A8,SLC11A1,SLC2A3,TNFAIP6
GO:0002685	regulation of leukocyte migration	0.000177434	0.000177434	1	SELE,SERPINE1,CCL2,CCL20,CXCL8,GREM1,ICAM1,IL6,LGMN
GO:0002526	acute inflammatory response	0.000177434	0.000177434	1	PTGS2,IL6,OSM,PTGES,SAA1,PTGER3
GO:0002673	regulation of acute inflammatory response	0.0001844	0.0001844	1	PTGS2,IL6,OSM,PTGES,PTGER3
GO:2000145	regulation of cell motility	0.0001844	0.0001844	1	PTGS2,SELE,SERPINE1,SERPINE2,TRIB1,ADAMTS9,CCL2,CCL20,CCN4,CXCL8,FGF7,FGR,GREM1,ICAM1,IL6,PDPN,SEMA6B,SOD2,TIMP1,LGMN,MITF
GO:0036230	granulocyte activation	0.000197848	0.000197848	1	S100A9,CHI3L1,CXCL1,CXCL8,FCAR,FGR,FPR1,MCEMP1,PLA2G2A,PLAUR,PTX3,S100A8,SLC11A1,SLC2A3,TNFAIP6
GO:0072359	circulatory system development	0.000218886	0.000218886	1	PTGS2,ANGPTL4,PIM1,SERPINE1,ADAMTS9,CCL2,CHI3L1,CXCL8,EGR1,GREM1,HK2,IL6,NR4A1,PDPN,PROK2,RUNX1,SOD2,THBS2,TNFAIP3,ANGPTL1
GO:0010035	response to inorganic substance	0.000241931	0.000241931	1	AQP9,IL6,MT1A,MT1F,MT1M,MT1X,MT2A,MT3,SOD2,TNFAIP3,GPR37,LGMN
GO:0002548	monocyte chemotaxis	0.000266072	0.000266072	1	SERPINE1,CCL2,CCL20,GREM1,IL6,LGMN
GO:0040012	regulation of locomotion	0.000266985	0.000266985	1	PTGS2,SELE,SERPINE1,SERPINE2,TRIB1,ADAMTS9,CCL2,CCL20,CCN4,CXCL8,FGF7,FGR,GREM1,ICAM1,IL6,PDPN,SEMA6B,SOD2,TIMP1,LGMN,MITF
GO:0001660	fever generation	0.000323059	0.000323059	1	PTGS2,PTGES,PTGER3
GO:0031620	regulation of fever generation	0.000323059	0.000323059	1	PTGS2,PTGES,PTGER3
GO:0048708	astrocyte differentiation	0.000326195	0.000326195	1	S100A9,SERPINE2,IL6,MT3,BIN1
GO:0048878	chemical homeostasis	0.000334153	0.000334153	1	ANGPTL4,AQP9,S100A9,FPR1,HK2,IL6,LIPG,MT1A,MT1F,MT1M,MT1X,MT2A,MT3,PROK2,S100A8,SAA1,SLC11A1,SLC39A14,SOD2,KCNH2,PTGER3
GO:0055065	metal ion homeostasis	0.000339775	0.000339775	1	S100A9,FPR1,MT1A,MT1F,MT1M,MT1X,MT2A,MT3,PROK2,S100A8,SAA1,SLC11A1,SLC39A14,KCNH2,PTGER3
GO:0045926	negative regulation of growth	0.000362767	0.000362767	1	MT1A,MT1F,MT1M,MT1X,MT2A,MT3,SEMA6B,SERTAD1,RERG
GO:0043408	regulation of MAPK cascade	0.000397803	0.000397803	1	LIF,LILRA5,CCL2,CCL20,CHI3L1,DUSP5,FPR1,ICAM1,IL11,IL6,MT3,OSM,PLA2G2A,PROK2,SAA1,GPR37
GO:0002274	myeloid leukocyte activation	0.000434515	0.000434515	1	S100A9,CHI3L1,CXCL1,CXCL8,FCAR,FGR,FPR1,IL6,MCEMP1,PLA2G2A,PLAUR,PTX3,S100A8,SLC11A1,SLC2A3,TNFAIP6
GO:0002675	positive regulation of acute inflammatory response	0.000438033	0.000438033	1	PTGS2,IL6,OSM,PTGER3
GO:0031650	regulation of heat generation	0.000454959	0.000454959	1	PTGS2,PTGES,PTGER3
GO:0000165	MAPK cascade	0.000454959	0.000454959	1	LIF,LILRA5,TRIB1,CCL2,CCL20,CHI3L1,DUSP5,FGF7,FPR1,ICAM1,IL11,IL6,MT3,OSM,PLA2G2A,PROK2,SAA1,ARHGEF6,GPR37
GO:0022603	regulation of anatomical structure morphogenesis	0.000454959	0.000454959	1	ANGPTL4,LIF,SERPINE1,ADAMTS9,BDNF,CCL2,CHI3L1,CXCL8,FGR,HK2,IL6,MT3,PDPN,PROK2,RUNX1,SEMA6B,THBS2,TNFAIP3,DAAM1
GO:0031649	heat generation	0.000454959	0.000454959	1	PTGS2,PTGES,PTGER3
GO:0001819	positive regulation of cytokine production	0.000479715	0.000479715	1	PTGS2,LILRA5,SERPINE1,CHI3L1,EGR1,FGR,IL6,OSM,PDE4B,RUNX1,SAA1,SLC11A1,SLC7A5
GO:0045765	regulation of angiogenesis	0.000492416	0.000492416	1	ANGPTL4,SERPINE1,ADAMTS9,CHI3L1,CXCL8,HK2,IL6,PROK2,RUNX1,THBS2,TNFAIP3
GO:0006875	cellular metal ion homeostasis	0.000504497	0.000504497	1	S100A9,FPR1,MT1A,MT1F,MT1M,MT1X,MT2A,MT3,PROK2,S100A8,SAA1,SLC11A1,SLC39A14,PTGER3
GO:0061844	antimicrobial humoral immune response mediated by antimicrobial peptide	0.000531727	0.000531727	1	S100A9,CXCL1,CXCL2,CXCL3,CXCL5,CXCL8
GO:1901342	regulation of vasculature development	0.000542879	0.000542879	1	ANGPTL4,SERPINE1,ADAMTS9,CHI3L1,CXCL8,HK2,IL6,PROK2,RUNX1,THBS2,TNFAIP3
GO:0002446	neutrophil mediated immunity	0.000551977	0.000551977	1	S100A9,CHI3L1,CXCL1,FCAR,FGR,FPR1,IL6,MCEMP1,PLAUR,PTX3,S100A8,SLC11A1,SLC2A3,TNFAIP6
GO:0034341	response to interferon-gamma	0.000555601	0.000555601	1	CCL2,CCL20,FCAR,ICAM1,MT2A,SLC11A1,SOCS3,CAMK2G
GO:0001780	neutrophil homeostasis	0.000640759	0.000640759	1	FCAR,IL6,PDE4B
GO:0008284	positive regulation of cell population proliferation	0.000726737	0.000726737	1	LIF,PIM1,CCN4,CSF3,CXCL5,EGR1,FGF7,GREM1,IL11,IL6,NAMPT,NR4A1,OSM,PROK2,SERTAD1,TIMP1,LGMN
GO:0045055	regulated exocytosis	0.000748543	0.000748543	1	S100A9,SERPINE1,CHI3L1,CXCL1,FCAR,FGR,FPR1,MCEMP1,PLAUR,PTX3,S100A8,SLC11A1,SLC2A3,TIMP1,TNFAIP6,SELENOP,PHACTR2
GO:0070488	neutrophil aggregation	0.000976878	0.000976878	1	S100A9,S100A8
GO:0060346	bone trabecula formation	0.000976878	0.000976878	1	FBN2,GREM1
GO:0090291	negative regulation of osteoclast proliferation	0.000976878	0.000976878	1	GREM1,TNFAIP3
GO:0002444	myeloid leukocyte mediated immunity	0.001024033	0.001024033	1	S100A9,CHI3L1,CXCL1,FCAR,FGR,FPR1,IL6,MCEMP1,PLAUR,PTX3,S100A8,SLC11A1,SLC2A3,TNFAIP6
GO:0051346	negative regulation of hydrolase activity	0.001071852	0.001071852	1	ANGPTL4,SERPINE1,SERPINE2,MT3,PLAUR,PTX3,SLC39A14,TIMP1,BIN1,EPM2A
GO:0046851	negative regulation of bone remodeling	0.001169969	0.001169969	1	GREM1,IL6,TNFAIP3
GO:0055080	cation homeostasis	0.001219218	0.001219218	1	S100A9,FPR1,MT1A,MT1F,MT1M,MT1X,MT2A,MT3,PROK2,S100A8,SAA1,SLC11A1,SLC39A14,KCNH2,PTGER3
GO:0098771	inorganic ion homeostasis	0.001372882	0.001372882	1	S100A9,FPR1,MT1A,MT1F,MT1M,MT1X,MT2A,MT3,PROK2,S100A8,SAA1,SLC11A1,SLC39A14,KCNH2,PTGER3
GO:0071248	cellular response to metal ion	0.001439195	0.001439195	1	MT1A,MT1F,MT1M,MT1X,MT2A,MT3,LGMN
GO:0030198	extracellular matrix organization	0.001466423	0.001466423	1	AEBP1,SERPINE1,ADAMTS9,FBN2,GREM1,ICAM1,IL6,MMP1,PDPN,RUNX1,TIMP1
GO:0043062	extracellular structure organization	0.001491656	0.001491656	1	AEBP1,SERPINE1,ADAMTS9,FBN2,GREM1,ICAM1,IL6,MMP1,PDPN,RUNX1,TIMP1
GO:0010755	regulation of plasminogen activation	0.001491656	0.001491656	1	SERPINE1,SERPINE2,RUNX1
GO:0034104	negative regulation of tissue remodeling	0.001491656	0.001491656	1	GREM1,IL6,TNFAIP3
GO:0033138	positive regulation of peptidyl-serine phosphorylation	0.001530728	0.001530728	1	LIF,BDNF,CSF3,IL11,IL6,OSM
GO:0045229	external encapsulating structure organization	0.001544293	0.001544293	1	AEBP1,SERPINE1,ADAMTS9,FBN2,GREM1,ICAM1,IL6,MMP1,PDPN,RUNX1,TIMP1
GO:0043312	neutrophil degranulation	0.001587318	0.001587318	1	S100A9,CHI3L1,CXCL1,FCAR,FGR,FPR1,MCEMP1,PLAUR,PTX3,S100A8,SLC11A1,SLC2A3,TNFAIP6
GO:0071346	cellular response to interferon-gamma	0.001590052	0.001590052	1	CCL2,CCL20,FCAR,ICAM1,MT2A,SOCS3,CAMK2G
GO:0006959	humoral immune response	0.001641071	0.001641071	1	S100A9,CCL2,CXCL1,CXCL2,CXCL3,CXCL5,CXCL8,IL6,PLA2G2A,S100A8,SLC11A1
GO:0031347	regulation of defense response	0.001657291	0.001657291	1	PTGS2,LILRA5,S100A9,SELE,SERPINE1,CCN4,FGR,IL6,OSM,PLA2G2A,PTGES,S100A8,SAA1,SOCS3,TNFAIP3,TNFAIP6,PTGER3
GO:0002283	neutrophil activation involved in immune response	0.001657291	0.001657291	1	S100A9,CHI3L1,CXCL1,FCAR,FGR,FPR1,MCEMP1,PLAUR,PTX3,S100A8,SLC11A1,SLC2A3,TNFAIP6
GO:0098542	defense response to other organism	0.001669568	0.001669568	1	S100A9,SERPINE1,CCL2,CCL20,EGR1,FCAR,FGR,ICAM1,IL6,MT2A,PLA2G2A,PTX3,S100A8,SAA1,SLA,SLC11A1,SOCS3,TNFAIP3,CAMK2G
GO:0030335	positive regulation of cell migration	0.001676091	0.001676091	1	PTGS2,SERPINE1,CCL20,CCN4,CXCL8,FGF7,FGR,ICAM1,IL6,PDPN,SEMA6B,SOD2,LGMN
GO:0030003	cellular cation homeostasis	0.001774408	0.001774408	1	S100A9,FPR1,MT1A,MT1F,MT1M,MT1X,MT2A,MT3,PROK2,S100A8,SAA1,SLC11A1,SLC39A14,PTGER3
GO:0046888	negative regulation of hormone secretion	0.001781654	0.001781654	1	LIF,IL11,MIDN,OSM
GO:0019725	cellular homeostasis	0.001801721	0.001801721	1	S100A9,CCL2,FPR1,HK2,IL6,MT1A,MT1F,MT1M,MT1X,MT2A,MT3,PROK2,S100A8,SAA1,SLC11A1,SLC39A14,PTGER3
GO:0002523	leukocyte migration involved in inflammatory response	0.00180701	0.00180701	1	S100A9,SELE,S100A8
GO:0006873	cellular ion homeostasis	0.002050241	0.002050241	1	S100A9,FPR1,MT1A,MT1F,MT1M,MT1X,MT2A,MT3,PROK2,S100A8,SAA1,SLC11A1,SLC39A14,PTGER3
GO:0001776	leukocyte homeostasis	0.002202248	0.002202248	1	FCAR,IL6,PDE4B,TNFAIP3
GO:0031349	positive regulation of defense response	0.002253563	0.002253563	1	PTGS2,LILRA5,S100A9,SERPINE1,CCN4,IL6,OSM,PLA2G2A,S100A8,PTGER3
GO:0034356	NAD biosynthesis via nicotinamide riboside salvage pathway	0.002253563	0.002253563	1	PTGS2,NAMPT,NNMT
GO:0050801	ion homeostasis	0.002376478	0.002376478	1	S100A9,FPR1,MT1A,MT1F,MT1M,MT1X,MT2A,MT3,PROK2,S100A8,SAA1,SLC11A1,SLC39A14,KCNH2,PTGER3
GO:2000147	positive regulation of cell motility	0.002376478	0.002376478	1	PTGS2,SERPINE1,CCL20,CCN4,CXCL8,FGF7,FGR,ICAM1,IL6,PDPN,SEMA6B,SOD2,LGMN
GO:0032103	positive regulation of response to external stimulus	0.002406316	0.002406316	1	PTGS2,LILRA5,S100A9,SERPINE1,CCN4,CXCL8,IL6,OSM,PLA2G2A,S100A8,LGMN,PTGER3
GO:0002688	regulation of leukocyte chemotaxis	0.002417681	0.002417681	1	SERPINE1,CCL2,CXCL8,GREM1,IL6,LGMN
GO:0002366	leukocyte activation involved in immune response	0.002464912	0.002464912	1	S100A9,CHI3L1,CXCL1,FCAR,FGR,FPR1,ICAM1,IL6,MCEMP1,PLAUR,PTX3,S100A8,SLC11A1,SLC2A3,TNFAIP6
GO:0055073	cadmium ion homeostasis	0.002467012	0.002467012	1	MT3,SLC11A1
GO:0090289	regulation of osteoclast proliferation	0.002467012	0.002467012	1	GREM1,TNFAIP3
GO:0046879	hormone secretion	0.002506801	0.002506801	1	LIF,ACSL4,IL11,IL6,MIDN,OSM,CAMK2G,HADH
GO:0002263	cell activation involved in immune response	0.002588825	0.002588825	1	S100A9,CHI3L1,CXCL1,FCAR,FGR,FPR1,ICAM1,IL6,MCEMP1,PLAUR,PTX3,S100A8,SLC11A1,SLC2A3,TNFAIP6
GO:0071241	cellular response to inorganic substance	0.0025941	0.0025941	1	MT1A,MT1F,MT1M,MT1X,MT2A,MT3,LGMN
GO:0055082	cellular chemical homeostasis	0.002599107	0.002599107	1	S100A9,FPR1,HK2,MT1A,MT1F,MT1M,MT1X,MT2A,MT3,PROK2,S100A8,SAA1,SLC11A1,SLC39A14,PTGER3
GO:0006887	exocytosis	0.002601516	0.002601516	1	S100A9,SERPINE1,CHI3L1,CXCL1,FCAR,FGR,FPR1,MCEMP1,PLAUR,PTX3,S100A8,SLC11A1,SLC2A3,TIMP1,TNFAIP6,SELENOP,PHACTR2
GO:0051272	positive regulation of cellular component movement	0.002632606	0.002632606	1	PTGS2,SERPINE1,CCL20,CCN4,CXCL8,FGF7,FGR,ICAM1,IL6,PDPN,SEMA6B,SOD2,LGMN
GO:0040017	positive regulation of locomotion	0.002671883	0.002671883	1	PTGS2,SERPINE1,CCL20,CCN4,CXCL8,FGF7,FGR,ICAM1,IL6,PDPN,SEMA6B,SOD2,LGMN
GO:0043299	leukocyte degranulation	0.002700542	0.002700542	1	S100A9,CHI3L1,CXCL1,FCAR,FGR,FPR1,MCEMP1,PLAUR,PTX3,S100A8,SLC11A1,SLC2A3,TNFAIP6
GO:0002275	myeloid cell activation involved in immune response	0.003009331	0.003009331	1	S100A9,CHI3L1,CXCL1,FCAR,FGR,FPR1,MCEMP1,PLAUR,PTX3,S100A8,SLC11A1,SLC2A3,TNFAIP6
GO:0002687	positive regulation of leukocyte migration	0.003214698	0.003214698	1	SERPINE1,CCL20,CXCL8,ICAM1,IL6,LGMN
GO:0010628	positive regulation of gene expression	0.003262432	0.003262432	1	PTGS2,LILRA5,SERPINE1,CHI3L1,CXCL8,EGR1,FGF7,FGR,IL6,MT3,NOCT,OSM,PDE4B,RUNX1,SAA1,SERTAD1,SLC11A1,SLC7A5,MITF
GO:0001659	temperature homeostasis	0.003268469	0.003268469	1	PTGS2,EGR1,IL4R,PTGES,PLCL1,HADH,PTGER3
GO:0010038	response to metal ion	0.003277991	0.003277991	1	AQP9,MT1A,MT1F,MT1M,MT1X,MT2A,MT3,LGMN
GO:1903053	regulation of extracellular matrix organization	0.003342958	0.003342958	1	AEBP1,IL6,PDPN,RUNX1
GO:0051336	regulation of hydrolase activity	0.003441416	0.003441416	1	ANGPTL4,S100A9,SELE,SERPINE1,SERPINE2,BDNF,CCL2,CCL20,MT3,PLAUR,PTX3,S100A8,SLC39A14,TIMP1,BIN1,EPM2A,LGMN
GO:0051241	negative regulation of multicellular organismal process	0.00354833	0.00354833	1	LILRA5,SERPINE1,SERPINE2,ADAMTS9,GREM1,IL6,MT3,PDE4B,PLAUR,RUNX1,SEMA6B,SLC11A1,THBS2,TIMP1,TNFAIP3,PLCL1,BIN1,PTGER3
GO:0033002	muscle cell proliferation	0.003591078	0.003591078	1	PIM1,TRIB1,CCN4,IL6,RUNX1,SOD2,TNFAIP3
GO:0071674	mononuclear cell migration	0.003839065	0.003839065	1	SERPINE1,CCL2,CCL20,GREM1,IL6,SAA1,LGMN
GO:0051048	negative regulation of secretion	0.004080126	0.004080126	1	LIF,ACSL4,IL11,MIDN,OSM,PTGER3
GO:0061448	connective tissue development	0.004080126	0.004080126	1	CHI3L1,EGR1,GREM1,RUNX1,SLC39A14,HOXA11
GO:0002158	osteoclast proliferation	0.004414406	0.004414406	1	GREM1,TNFAIP3
GO:0033135	regulation of peptidyl-serine phosphorylation	0.004414406	0.004414406	1	LIF,BDNF,CSF3,IL11,IL6,OSM
GO:0061430	bone trabecula morphogenesis	0.004414406	0.004414406	1	FBN2,GREM1
GO:0043524	negative regulation of neuron apoptotic process	0.004424759	0.004424759	1	BDNF,CCL2,MT3,SOD2,LGMN
GO:0048710	regulation of astrocyte differentiation	0.004977788	0.004977788	1	SERPINE2,IL6,BIN1
GO:1903055	positive regulation of extracellular matrix organization	0.005800889	0.005800889	1	IL6,PDPN,RUNX1
GO:0043086	negative regulation of catalytic activity	0.005881486	0.005881486	1	ANGPTL4,SERPINE1,SERPINE2,TRIB1,DUSP5,MIDN,MT3,PLAUR,PTX3,SLC39A14,TIMP1,BIN1,EPM2A
GO:1904035	regulation of epithelial cell apoptotic process	0.006093515	0.006093515	1	SERPINE1,CCL2,ICAM1,IL6,TNFAIP3
GO:0046883	regulation of hormone secretion	0.006397543	0.006397543	1	LIF,ACSL4,IL11,IL6,MIDN,OSM,HADH
GO:0010951	negative regulation of endopeptidase activity	0.006537555	0.006537555	1	SERPINE1,SERPINE2,MT3,PLAUR,TIMP1,BIN1
GO:0031639	plasminogen activation	0.006580636	0.006580636	1	SERPINE1,SERPINE2,RUNX1
GO:0032740	positive regulation of interleukin-17 production	0.006580636	0.006580636	1	IL6,OSM,SLC7A5
GO:0070741	response to interleukin-6	0.00674845	0.00674845	1	CHI3L1,FCAR,IL6,SOCS3
GO:0052548	regulation of endopeptidase activity	0.006753105	0.006753105	1	S100A9,SERPINE1,SERPINE2,MT3,PLAUR,S100A8,TIMP1,BIN1,LGMN
GO:0070574	cadmium ion transmembrane transport	0.006826317	0.006826317	1	SLC11A1,SLC39A14
GO:0015691	cadmium ion transport	0.006826317	0.006826317	1	SLC11A1,SLC39A14
GO:0036017	response to erythropoietin	0.006826317	0.006826317	1	MT1X,MT2A
GO:0010757	negative regulation of plasminogen activation	0.006826317	0.006826317	1	SERPINE1,SERPINE2
GO:0036018	cellular response to erythropoietin	0.006826317	0.006826317	1	MT1X,MT2A
GO:0001817	regulation of cytokine production	0.007044768	0.007044768	1	PTGS2,LILRA5,SERPINE1,CCN4,CHI3L1,EGR1,FGR,IL6,OSM,PDE4B,RUNX1,SAA1,SLC11A1,SLC7A5,TNFAIP3
GO:0000302	response to reactive oxygen species	0.007371315	0.007371315	1	IL6,MT3,PLK3,SOD2,TNFAIP3,GPR37
GO:0070555	response to interleukin-1	0.007414785	0.007414785	1	SELE,CCL2,CCL20,CHI3L1,CXCL8,EGR1,IL6
GO:0051216	cartilage development	0.007520649	0.007520649	1	CHI3L1,GREM1,RUNX1,SLC39A14,HOXA11
GO:0001816	cytokine production	0.007657375	0.007657375	1	PTGS2,LILRA5,SERPINE1,CCN4,CHI3L1,EGR1,FGR,IL6,OSM,PDE4B,RUNX1,SAA1,SLC11A1,SLC7A5,TNFAIP3
GO:0050920	regulation of chemotaxis	0.00806412	0.00806412	1	SERPINE1,CCL2,CXCL8,GREM1,IL6,SEMA6B,LGMN
GO:1904019	epithelial cell apoptotic process	0.008623539	0.008623539	1	SERPINE1,CCL2,ICAM1,IL6,TNFAIP3
GO:0032102	negative regulation of response to external stimulus	0.009089005	0.009089005	1	SERPINE1,SERPINE2,TRIB1,CCL2,FGR,GREM1,IL6,PLAUR,SAA1,SEMA6B,TNFAIP3,TNFAIP6
GO:0008285	negative regulation of cell population proliferation	0.00920061	0.00920061	1	TRIB1,CCL2,CXCL1,CXCL8,GREM1,IL6,OSM,PDPN,RARRES1,SOD2,TNFAIP3,ALDH1A2,RERG
GO:0031638	zymogen activation	0.00920061	0.00920061	1	SERPINE1,SERPINE2,RUNX1,LGMN
GO:0009435	NAD biosynthetic process	0.009201299	0.009201299	1	PTGS2,NAMPT,NNMT
GO:0031622	positive regulation of fever generation	0.009667162	0.009667162	1	PTGS2,PTGER3
GO:0001781	neutrophil apoptotic process	0.009667162	0.009667162	1	FCAR,IL6
GO:0019363	pyridine nucleotide biosynthetic process	0.010186389	0.010186389	1	PTGS2,NAMPT,NNMT
GO:0019359	nicotinamide nucleotide biosynthetic process	0.010186389	0.010186389	1	PTGS2,NAMPT,NNMT
GO:0034110	regulation of homotypic cell-cell adhesion	0.010186389	0.010186389	1	SERPINE2,PDPN,PLAUR
GO:2000351	regulation of endothelial cell apoptotic process	0.010273983	0.010273983	1	SERPINE1,CCL2,ICAM1,TNFAIP3
GO:0030001	metal ion transport	0.010423485	0.010423485	1	LILRA5,CCL2,MT3,PDE4B,SLC11A1,SLC39A14,BIN1,CACNB2,CAMK2G,KCNH2
GO:0071675	regulation of mononuclear cell migration	0.010480256	0.010480256	1	SERPINE1,CCL2,CCL20,GREM1,LGMN
GO:0010466	negative regulation of peptidase activity	0.010769624	0.010769624	1	SERPINE1,SERPINE2,MT3,PLAUR,TIMP1,BIN1
GO:0002062	chondrocyte differentiation	0.010837514	0.010837514	1	GREM1,RUNX1,SLC39A14,HOXA11
GO:0045667	regulation of osteoblast differentiation	0.010866595	0.010866595	1	CCN4,FBN2,GREM1,IL6,NOCT
GO:0052547	regulation of peptidase activity	0.010983472	0.010983472	1	S100A9,SERPINE1,SERPINE2,MT3,PLAUR,S100A8,TIMP1,BIN1,LGMN
GO:0090025	regulation of monocyte chemotaxis	0.011112683	0.011112683	1	SERPINE1,GREM1,LGMN
GO:0010959	regulation of metal ion transport	0.011112683	0.011112683	1	LILRA5,CCL2,PDE4B,BIN1,CACNB2,CAMK2G,KCNH2
GO:1904018	positive regulation of vasculature development	0.011292225	0.011292225	1	ANGPTL4,SERPINE1,CHI3L1,CXCL8,HK2,RUNX1
GO:0045766	positive regulation of angiogenesis	0.011292225	0.011292225	1	ANGPTL4,SERPINE1,CHI3L1,CXCL8,HK2,RUNX1
GO:0031652	positive regulation of heat generation	0.012702056	0.012702056	1	PTGS2,PTGER3
GO:0070327	thyroid hormone transport	0.012702056	0.012702056	1	SLC16A10,SLC7A5
GO:0032119	sequestering of zinc ion	0.012702056	0.012702056	1	S100A9,S100A8
GO:0002443	leukocyte mediated immunity	0.013048748	0.013048748	1	S100A9,CHI3L1,CXCL1,FCAR,FGR,FPR1,ICAM1,IL6,MCEMP1,PLAUR,PTX3,S100A8,SLC11A1,SLC2A3,TNFAIP6
GO:0046496	nicotinamide nucleotide metabolic process	0.013237312	0.013237312	1	PTGS2,NAMPT,NNMT
GO:0072525	pyridine-containing compound biosynthetic process	0.013237312	0.013237312	1	PTGS2,NAMPT,NNMT
GO:0072577	endothelial cell apoptotic process	0.013237312	0.013237312	1	SERPINE1,CCL2,ICAM1,TNFAIP3
GO:0014002	astrocyte development	0.013237312	0.013237312	1	S100A9,IL6,MT3
GO:0019362	pyridine nucleotide metabolic process	0.013237312	0.013237312	1	PTGS2,NAMPT,NNMT
GO:0048871	multicellular organismal homeostasis	0.013343462	0.013343462	1	PTGS2,EGR1,IL4R,IL6,PTGES,SLC11A1,TNFAIP3,PLCL1,HADH,PTGER3
GO:1903531	negative regulation of secretion by cell	0.013343462	0.013343462	1	LIF,ACSL4,IL11,MIDN,OSM
GO:2001233	regulation of apoptotic signaling pathway	0.013419427	0.013419427	1	S100A9,SERPINE1,BDNF,ICAM1,PLAUR,S100A8,SOD2,TNFAIP3
GO:0042531	positive regulation of tyrosine phosphorylation of STAT protein	0.014602286	0.014602286	1	LIF,IL6,OSM,SOCS3
GO:0045444	fat cell differentiation	0.014785565	0.014785565	1	PTGS2,PIM1,IL11,IL6,NOCT,NR4A1
GO:0042063	gliogenesis	0.015176127	0.015176127	1	S100A9,SERPINE2,CCL2,IL6,MT3,BIN1
GO:0032732	positive regulation of interleukin-1 production	0.015202529	0.015202529	1	LILRA5,EGR1,IL6,SAA1
GO:0033674	positive regulation of kinase activity	0.015419511	0.015419511	1	LILRA5,BDNF,CHI3L1,DUSP5,EGR1,FGR,FPR1,MT3,PROK2,SAA1,SLC11A1
GO:2000352	negative regulation of endothelial cell apoptotic process	0.015492786	0.015492786	1	SERPINE1,ICAM1,TNFAIP3
GO:0014015	positive regulation of gliogenesis	0.015492786	0.015492786	1	SERPINE2,IL6,BIN1
GO:0015801	aromatic amino acid transport	0.015535647	0.015535647	1	SLC16A10,SLC7A5
GO:0090091	positive regulation of extracellular matrix disassembly	0.015535647	0.015535647	1	IL6,PDPN
GO:0034112	positive regulation of homotypic cell-cell adhesion	0.015535647	0.015535647	1	PDPN,PLAUR
GO:0051347	positive regulation of transferase activity	0.0156324	0.0156324	1	LILRA5,BDNF,CHI3L1,DUSP5,EGR1,FGR,FPR1,GREM1,MT3,PROK2,SAA1,SLC11A1
GO:0001501	skeletal system development	0.016005444	0.016005444	1	ALPL,CHI3L1,FBN2,GREM1,RUNX1,SLC39A14,TEAD4,HOXA11
GO:0030162	regulation of proteolysis	0.016005444	0.016005444	1	S100A9,SERPINE1,SERPINE2,TRIB1,MT3,PLAUR,PLK3,RUNX1,S100A8,TIMP1,BIN1,LGMN
GO:0032612	interleukin-1 production	0.01605778	0.01605778	1	LILRA5,EGR1,IL6,SAA1,TNFAIP3
GO:0032652	regulation of interleukin-1 production	0.01605778	0.01605778	1	LILRA5,EGR1,IL6,SAA1,TNFAIP3
GO:0045859	regulation of protein kinase activity	0.016384283	0.016384283	1	LILRA5,TRIB1,BDNF,CHI3L1,DUSP5,EGR1,FGR,FPR1,MT3,PROK2,SAA1,SERTAD1,SLC11A1
GO:0034614	cellular response to reactive oxygen species	0.016614339	0.016614339	1	IL6,MT3,SOD2,TNFAIP3,GPR37
GO:0045860	positive regulation of protein kinase activity	0.017407296	0.017407296	1	LILRA5,BDNF,CHI3L1,DUSP5,EGR1,FPR1,MT3,PROK2,SAA1,SLC11A1
GO:0043549	regulation of kinase activity	0.017955528	0.017955528	1	LILRA5,TRIB1,BDNF,CHI3L1,DUSP5,EGR1,FGR,FPR1,MIDN,MT3,PROK2,SAA1,SERTAD1,SLC11A1
GO:0001649	osteoblast differentiation	0.017955528	0.017955528	1	ALPL,CCN4,FBN2,GREM1,IL6,NOCT
GO:1903115	regulation of actin filament-based movement	0.017961826	0.017961826	1	PDE4B,PDPN,BIN1
GO:0086003	cardiac muscle cell contraction	0.018044213	0.018044213	1	PDE4B,BIN1,CACNB2,KCNH2
GO:1901215	negative regulation of neuron death	0.018360364	0.018360364	1	BDNF,CCL2,MT3,SOD2,LGMN
GO:0045087	innate immune response	0.01861309	0.01861309	1	CCL2,CCL20,EGR1,FCAR,FGR,ICAM1,MT2A,PTX3,SAA1,SLA,SLC11A1,SOCS3,TNFAIP3,CAMK2G
GO:0060343	trabecula formation	0.018709602	0.018709602	1	FBN2,GREM1
GO:0045779	negative regulation of bone resorption	0.018709602	0.018709602	1	IL6,TNFAIP3
GO:0048711	positive regulation of astrocyte differentiation	0.018709602	0.018709602	1	SERPINE2,BIN1
GO:0070252	actin-mediated cell contraction	0.018709602	0.018709602	1	PDE4B,PDPN,BIN1,CACNB2,KCNH2
GO:0034103	regulation of tissue remodeling	0.018709602	0.018709602	1	GREM1,IL6,RUNX1,TNFAIP3
GO:0010001	glial cell differentiation	0.018709602	0.018709602	1	S100A9,SERPINE2,IL6,MT3,BIN1
GO:0043523	regulation of neuron apoptotic process	0.01994393	0.01994393	1	BDNF,CCL2,MT3,SOD2,LGMN
GO:0048660	regulation of smooth muscle cell proliferation	0.01994393	0.01994393	1	TRIB1,CCN4,IL6,SOD2,TNFAIP3
GO:0046850	regulation of bone remodeling	0.020541583	0.020541583	1	GREM1,IL6,TNFAIP3
GO:0072524	pyridine-containing compound metabolic process	0.020541583	0.020541583	1	PTGS2,NAMPT,NNMT
GO:0048659	smooth muscle cell proliferation	0.021295586	0.021295586	1	TRIB1,CCN4,IL6,SOD2,TNFAIP3
GO:1990748	cellular detoxification	0.022157122	0.022157122	1	PIM1,MT3,SOD2
GO:0009953	dorsal/ventral pattern formation	0.022157122	0.022157122	1	GREM1,GPR161,HOXA11
GO:0051338	regulation of transferase activity	0.022202256	0.022202256	1	LILRA5,TRIB1,BDNF,CHI3L1,DUSP5,EGR1,FGR,FPR1,GREM1,MIDN,MT3,PROK2,SAA1,SERTAD1,SLC11A1
GO:1902042	negative regulation of extrinsic apoptotic signaling pathway via death domain receptors	0.023823768	0.023823768	1	SERPINE1,ICAM1,TNFAIP3
GO:0048872	homeostasis of number of cells	0.024973166	0.024973166	1	FCAR,IL6,PDE4B,PLA2G2A,TNFAIP3
GO:2001234	negative regulation of apoptotic signaling pathway	0.025103349	0.025103349	1	SERPINE1,BDNF,ICAM1,PLAUR,SOD2,TNFAIP3
GO:0045639	positive regulation of myeloid cell differentiation	0.025287083	0.025287083	1	LIF,CSF3,RUNX1,FAXDC2
GO:0042509	regulation of tyrosine phosphorylation of STAT protein	0.025287083	0.025287083	1	LIF,IL6,OSM,SOCS3
GO:0070374	positive regulation of ERK1 and ERK2 cascade	0.025594686	0.025594686	1	CCL2,CCL20,CHI3L1,ICAM1,MT3,PLA2G2A
GO:0051046	regulation of secretion	0.026549838	0.026549838	1	LIF,ACSL4,FGR,IL11,IL6,MIDN,OSM,SAA1,HADH,PTGER3
GO:0019371	cyclooxygenase pathway	0.026549838	0.026549838	1	PTGS2,PTGES
GO:0006979	response to oxidative stress	0.026549838	0.026549838	1	FCAR,IL6,MT3,PLK3,SOD2,TNFAIP3,SELENOP,GPR37
GO:1901841	regulation of high voltage-gated calcium channel activity	0.026549838	0.026549838	1	PDE4B,CACNB2
GO:0031665	negative regulation of lipopolysaccharide-mediated signaling pathway	0.026549838	0.026549838	1	TRIB1,TNFAIP3
GO:0071492	cellular response to UV-A	0.026549838	0.026549838	1	MMP1,TIMP1
GO:0051770	positive regulation of nitric-oxide synthase biosynthetic process	0.026549838	0.026549838	1	CCL2,NAMPT
GO:0045685	regulation of glial cell differentiation	0.026832348	0.026832348	1	SERPINE2,IL6,BIN1
GO:0001558	regulation of cell growth	0.027364941	0.027364941	1	S100A9,ACSL4,BDNF,MT3,S100A8,SEMA6B,SERTAD1,RERG
GO:0007260	tyrosine phosphorylation of STAT protein	0.028183936	0.028183936	1	LIF,IL6,OSM,SOCS3
GO:0097237	cellular response to toxic substance	0.028531989	0.028531989	1	PIM1,MT3,SOD2
GO:0086091	regulation of heart rate by cardiac conduction	0.028531989	0.028531989	1	BIN1,CACNB2,KCNH2
GO:0022617	extracellular matrix disassembly	0.029188303	0.029188303	1	IL6,MMP1,PDPN,TIMP1
GO:0023061	signal release	0.029570181	0.029570181	1	LIF,ACSL4,IL11,IL6,MIDN,OSM,CAMK2G,HADH
GO:1901214	regulation of neuron death	0.030210659	0.030210659	1	BDNF,CCL2,EGR1,MT3,SOD2,LGMN
GO:0070486	leukocyte aggregation	0.030673416	0.030673416	1	S100A9,S100A8
GO:0051402	neuron apoptotic process	0.030673416	0.030673416	1	BDNF,CCL2,MT3,SOD2,LGMN
GO:0044092	negative regulation of molecular function	0.031261777	0.031261777	1	ANGPTL4,PIM1,SERPINE1,SERPINE2,TRIB1,DUSP5,MIDN,MT3,PLAUR,PTX3,SLC39A14,TIMP1,TNFAIP3,BIN1,EPM2A
GO:0007186	G protein-coupled receptor signaling pathway	0.031261777	0.031261777	1	CCL2,CCL20,CXCL1,CXCL2,CXCL3,CXCL5,CXCL8,FPR1,PROK2,SAA1,SLC39A14,ARHGEF6,GPR161,GPR37,PTGER3
GO:0002690	positive regulation of leukocyte chemotaxis	0.031261777	0.031261777	1	SERPINE1,CXCL8,IL6,LGMN
GO:0043491	protein kinase B signaling	0.031654682	0.031654682	1	CCL2,CHI3L1,CSF3,FGF7,MT3,OSM,PLK3
GO:0032660	regulation of interleukin-17 production	0.031654682	0.031654682	1	IL6,OSM,SLC7A5
GO:0031663	lipopolysaccharide-mediated signaling pathway	0.031654682	0.031654682	1	TRIB1,CCL2,TNFAIP3
GO:0051924	regulation of calcium ion transport	0.031654682	0.031654682	1	LILRA5,CCL2,PDE4B,BIN1,CACNB2,CAMK2G
GO:1904036	negative regulation of epithelial cell apoptotic process	0.031654682	0.031654682	1	SERPINE1,ICAM1,TNFAIP3
GO:0032620	interleukin-17 production	0.031654682	0.031654682	1	IL6,OSM,SLC7A5
GO:0032147	activation of protein kinase activity	0.032254264	0.032254264	1	CHI3L1,DUSP5,FPR1,MT3,PROK2,SAA1,SLC11A1
GO:0001503	ossification	0.032861854	0.032861854	1	ALPL,CCN4,FBN2,GREM1,IL6,NOCT,RUNX1
GO:0060333	interferon-gamma-mediated signaling pathway	0.033154938	0.033154938	1	ICAM1,MT2A,SOCS3,CAMK2G
GO:0019233	sensory perception of pain	0.033348579	0.033348579	1	CCL2,PROK2,PTGES
GO:0030073	insulin secretion	0.033468689	0.033468689	1	ACSL4,IL6,MIDN,CAMK2G,HADH
GO:0051271	negative regulation of cellular component movement	0.033775276	0.033775276	1	SERPINE1,TRIB1,ADAMTS9,CCL2,GREM1,TIMP1,BIN1,MITF
GO:0061043	regulation of vascular wound healing	0.034190281	0.034190281	1	SERPINE1,TNFAIP3
GO:0018119	peptidyl-cysteine S-nitrosylation	0.034190281	0.034190281	1	S100A9,S100A8
GO:0017014	protein nitrosylation	0.034190281	0.034190281	1	S100A9,S100A8
GO:0030219	megakaryocyte differentiation	0.038372628	0.038372628	1	IL11,NFE2,RUNX1,FAXDC2
GO:0090336	positive regulation of brown fat cell differentiation	0.038937844	0.038937844	1	PTGS2,PIM1
GO:0006925	inflammatory cell apoptotic process	0.038937844	0.038937844	1	FCAR,IL6
GO:0030048	actin filament-based movement	0.038937844	0.038937844	1	PDE4B,PDPN,BIN1,CACNB2,KCNH2
GO:0070141	response to UV-A	0.038937844	0.038937844	1	MMP1,TIMP1
GO:0035581	sequestering of extracellular ligand from receptor	0.038937844	0.038937844	1	FBN2,GREM1
GO:0006828	manganese ion transport	0.038937844	0.038937844	1	SLC11A1,SLC39A14
GO:0051238	sequestering of metal ion	0.038937844	0.038937844	1	S100A9,S100A8
GO:0048260	positive regulation of receptor-mediated endocytosis	0.039006249	0.039006249	1	SELE,SERPINE1,GREM1
GO:0070613	regulation of protein processing	0.039006249	0.039006249	1	SERPINE1,SERPINE2,RUNX1
GO:0071354	cellular response to interleukin-6	0.041298102	0.041298102	1	FCAR,IL6,SOCS3
GO:0034612	response to tumor necrosis factor	0.041550663	0.041550663	1	SELE,CCL2,CCL20,CHI3L1,CXCL8,FCAR,TNFAIP3
GO:0042742	defense response to bacterium	0.042176423	0.042176423	1	S100A9,SERPINE1,FGR,IL6,PLA2G2A,S100A8,SLC11A1
GO:0045785	positive regulation of cell adhesion	0.042176423	0.042176423	1	LIF,SELE,CCL2,IL6,PDPN,PLAUR,RUNX1,SAA1
GO:0070997	neuron death	0.042657982	0.042657982	1	BDNF,CCL2,EGR1,MT3,SOD2,LGMN
GO:1903317	regulation of protein maturation	0.04326176	0.04326176	1	SERPINE1,SERPINE2,RUNX1
GO:1903530	regulation of secretion by cell	0.04326176	0.04326176	1	LIF,ACSL4,FGR,IL11,IL6,MIDN,OSM,SAA1,HADH
GO:1902514	regulation of calcium ion transmembrane transport via high voltage-gated calcium channel	0.043273388	0.043273388	1	BIN1,CACNB2
GO:0010715	regulation of extracellular matrix disassembly	0.043273388	0.043273388	1	IL6,PDPN
GO:0051769	regulation of nitric-oxide synthase biosynthetic process	0.043273388	0.043273388	1	CCL2,NAMPT
GO:0051767	nitric-oxide synthase biosynthetic process	0.043273388	0.043273388	1	CCL2,NAMPT
GO:0007259	receptor signaling pathway via JAK-STAT	0.043323569	0.043323569	1	LIF,CCL2,IL6,OSM,SOCS3
GO:0040013	negative regulation of locomotion	0.043323569	0.043323569	1	SERPINE1,TRIB1,ADAMTS9,CCL2,GREM1,SEMA6B,TIMP1,MITF
GO:1902041	regulation of extrinsic apoptotic signaling pathway via death domain receptors	0.044851388	0.044851388	1	SERPINE1,ICAM1,TNFAIP3
GO:0032663	regulation of interleukin-2 production	0.044851388	0.044851388	1	PDE4B,RUNX1,TNFAIP3
GO:0032623	interleukin-2 production	0.044851388	0.044851388	1	PDE4B,RUNX1,TNFAIP3
GO:0002684	positive regulation of immune system process	0.045646805	0.045646805	1	LIF,SERPINE1,CCL2,CCL20,CXCL8,FCAR,FGR,FPR1,ICAM1,IL6,PDE4B,RUNX1,SLC11A1,SLC7A5,LGMN
GO:0014013	regulation of gliogenesis	0.047188351	0.047188351	1	SERPINE2,IL6,BIN1
GO:1900115	extracellular regulation of signal transduction	0.047682304	0.047682304	1	FBN2,GREM1
GO:1900116	extracellular negative regulation of signal transduction	0.047682304	0.047682304	1	FBN2,GREM1
GO:0009611	response to wounding	0.047682304	0.047682304	1	SERPINE1,SERPINE2,FGF7,IL6,NFE2,PDPN,PLAUR,SAA1,SLC11A1,TNFAIP3
GO:0003012	muscle system process	0.047682304	0.047682304	1	LMCD1,PDE4B,PROK2,BIN1,CACNB2,CAMK2G,KCNH2,PTGER3
GO:0019430	removal of superoxide radicals	0.047682304	0.047682304	1	MT3,SOD2
GO:0016049	cell growth	0.04882689	0.04882689	1	S100A9,ACSL4,BDNF,MT3,S100A8,SEMA6B,SERTAD1,RERG
GO:0030324	lung development	0.04882689	0.04882689	1	CHI3L1,FGF7,PDPN
GO:0071825	protein-lipid complex subunit organization	0.04882689	0.04882689	1	LIPG,PLA2G2A,BIN1
GO:1900047	negative regulation of hemostasis	0.04882689	0.04882689	1	SERPINE1,SERPINE2,PLAUR
GO:0030195	negative regulation of blood coagulation	0.04882689	0.04882689	1	SERPINE1,SERPINE2,PLAUR
GO:0032611	interleukin-1 beta production	0.049026177	0.049026177	1	LILRA5,EGR1,IL6,TNFAIP3
GO:0032651	regulation of interleukin-1 beta production	0.049026177	0.049026177	1	LILRA5,EGR1,IL6,TNFAIP3
GO:0042886	amide transport	0.049026177	0.049026177	1	AQP9,ACSL4,IL6,MIDN,CAMK2G,HADH
GO:1904328	regulation of myofibroblast contraction	0.049466604	0.049466604	1	PDPN
GO:0001315	age-dependent response to reactive oxygen species	0.049466604	0.049466604	1	SOD2
GO:1904716	positive regulation of chaperone-mediated autophagy	0.049466604	0.049466604	1	PLK3
GO:0015707	nitrite transport	0.049466604	0.049466604	1	SLC11A1
GO:1905062	positive regulation of cardioblast proliferation	0.049466604	0.049466604	1	PIM1
GO:0001306	age-dependent response to oxidative stress	0.049466604	0.049466604	1	SOD2
GO:0000303	response to superoxide	0.049466604	0.049466604	1	MT3,SOD2
GO:0032307	negative regulation of prostaglandin secretion	0.049466604	0.049466604	1	ACSL4
GO:0050767	regulation of neurogenesis	0.049466604	0.049466604	1	SERPINE2,BDNF,IL6,MT3,SEMA6B,BIN1
GO:2000676	positive regulation of type B pancreatic cell apoptotic process	0.049466604	0.049466604	1	IL6
GO:0021904	dorsal/ventral neural tube patterning	0.049466604	0.049466604	1	GPR161
GO:0035491	positive regulation of leukotriene production involved in inflammatory response	0.049466604	0.049466604	1	SERPINE1
GO:1903946	negative regulation of ventricular cardiac muscle cell action potential	0.049466604	0.049466604	1	BIN1
GO:0045669	positive regulation of osteoblast differentiation	0.049466604	0.049466604	1	CCN4,FBN2,IL6
GO:0002689	negative regulation of leukocyte chemotaxis	0.049466604	0.049466604	1	CCL2,GREM1
GO:0035490	regulation of leukotriene production involved in inflammatory response	0.049466604	0.049466604	1	SERPINE1
GO:0030323	respiratory tube development	0.049466604	0.049466604	1	CHI3L1,FGF7,PDPN
GO:0002540	leukotriene production involved in inflammatory response	0.049466604	0.049466604	1	SERPINE1
GO:0002538	arachidonic acid metabolite production involved in inflammatory response	0.049466604	0.049466604	1	SERPINE1
GO:0003068	regulation of systemic arterial blood pressure by acetylcholine	0.049466604	0.049466604	1	SOD2
GO:0035684	helper T cell extravasation	0.049466604	0.049466604	1	CCL2
GO:0003069	acetylcholine-mediated vasodilation involved in regulation of systemic arterial blood pressure	0.049466604	0.049466604	1	SOD2
GO:0071450	cellular response to oxygen radical	0.049466604	0.049466604	1	MT3,SOD2
GO:0071451	cellular response to superoxide	0.049466604	0.049466604	1	MT3,SOD2
GO:0061577	calcium ion transmembrane transport via high voltage-gated calcium channel	0.049466604	0.049466604	1	BIN1,CACNB2
GO:0060831	smoothened signaling pathway involved in dorsal/ventral neural tube patterning	0.049466604	0.049466604	1	GPR161
GO:0071692	protein localization to extracellular region	0.049466604	0.049466604	1	ACSL4,FBN2,IL6,MIDN,SAA1,CAMK2G,HADH
GO:0007571	age-dependent general metabolic decline	0.049466604	0.049466604	1	SOD2
GO:0072303	positive regulation of glomerular metanephric mesangial cell proliferation	0.049466604	0.049466604	1	EGR1
GO:0033280	response to vitamin D	0.049466604	0.049466604	1	PIM1,ALPL
GO:0090360	platelet-derived growth factor production	0.049466604	0.049466604	1	PTGS2
GO:0090361	regulation of platelet-derived growth factor production	0.049466604	0.049466604	1	PTGS2
GO:0090362	positive regulation of platelet-derived growth factor production	0.049466604	0.049466604	1	PTGS2
GO:0106135	negative regulation of cardiac muscle cell contraction	0.049466604	0.049466604	1	BIN1
GO:0001922	B-1 B cell homeostasis	0.049466604	0.049466604	1	TNFAIP3
GO:1900155	negative regulation of bone trabecula formation	0.049466604	0.049466604	1	GREM1
GO:1901331	positive regulation of odontoblast differentiation	0.049466604	0.049466604	1	SERPINE1
GO:1901620	regulation of smoothened signaling pathway involved in dorsal/ventral neural tube patterning	0.049466604	0.049466604	1	GPR161
GO:1901621	negative regulation of smoothened signaling pathway involved in dorsal/ventral neural tube patterning	0.049466604	0.049466604	1	GPR161
GO:1901676	positive regulation of histone H3-K27 acetylation	0.049466604	0.049466604	1	LIF
GO:1902913	positive regulation of neuroepithelial cell differentiation	0.049466604	0.049466604	1	SERPINE1
GO:0003070	regulation of systemic arterial blood pressure by neurotransmitter	0.049466604	0.049466604	1	SOD2
GO:1900154	regulation of bone trabecula formation	0.049466604	0.049466604	1	GREM1
GO:0097696	receptor signaling pathway via STAT	0.049678252	0.049678252	1	LIF,CCL2,IL6,OSM,SOCS3
GO:0030155	regulation of cell adhesion	0.049712732	0.049712732	1	LIF,SELE,SERPINE1,SERPINE2,CCL2,CXCL8,IL6,PDPN,PLAUR,RUNX1,SAA1
