# Supplementary material for: Molecular Mechanism and Pathways of Normal Human Parturition in Different Gestational Tissues: A Systematic Review of Transcriptome Studies
Source: Front Physiol. 2021 Sep 10;12:730030. doi: 10.3389/fphys.2021.730030 (PMC8461075; doi:10.3389/fphys.2021.730030)
Supplement: Supplementary file 1 [file Data_Sheet_1.ZIP › supplementary files/Supplementary file 3.txt]

Category	Term	Count	%	PValue	Genes	List Total	Pop Hits	Pop Total	Fold Enrichment	FDR
GOTERM_BP_DIRECT	GO:0006954~inflammatory response	11	45.83333333	2.69E-11	IL6, CXCL8, TNFAIP6, CCL20, C5AR1, TNFAIP3, CXCL1, CXCL3, PTGS2, CXCL2, CXCL5	24	379	16792	20.30694811	1.06E-08
GOTERM_BP_DIRECT	GO:0006955~immune response	11	45.83333333	7.54E-11	IL1RL1, CSF3, IL6, CXCL8, CCL20, C5AR1, LIF, CXCL1, CXCL3, CXCL2, CXCL5	24	421	16792	18.2810768	1.49E-08
GOTERM_BP_DIRECT	GO:0006935~chemotaxis	7	29.16666667	1.19E-08	CXCL8, CCL20, C5AR1, PLAUR, CXCL1, CXCL2, CXCL5	24	122	16792	40.14480874	1.56E-06
GOTERM_BP_DIRECT	GO:0090023~positive regulation of neutrophil chemotaxis	5	20.83333333	1.92E-08	CXCL8, C5AR1, CXCL1, CXCL3, CXCL2	24	22	16792	159.0151515	1.90E-06
GOTERM_BP_DIRECT	GO:0070098~chemokine-mediated signaling pathway	6	25	3.71E-08	CXCL8, CCL20, CXCL1, CXCL3, CXCL2, CXCL5	24	71	16792	59.12676056	2.93E-06
GOTERM_BP_DIRECT	GO:0071222~cellular response to lipopolysaccharide	6	25	3.86E-07	CSF3, IL6, CXCL8, CCL20, TNFAIP3, ICAM1	24	113	16792	37.15044248	2.53E-05
GOTERM_BP_DIRECT	GO:0060326~cell chemotaxis	5	20.83333333	1.71E-06	CCL20, C5AR1, CXCL1, CXCL2, CXCL5	24	65	16792	53.82051282	9.64E-05
GOTERM_BP_DIRECT	GO:0032496~response to lipopolysaccharide	6	25	2.44E-06	C5AR1, CXCL1, CXCL3, PTGS2, CXCL2, CXCL5	24	164	16792	25.59756098	1.20E-04
GOTERM_BP_DIRECT	GO:0002237~response to molecule of bacterial origin	3	12.5	6.42E-05	CXCL8, TNFAIP3, CXCL2	24	9	16792	233.2222222	0.002811851
GOTERM_BP_DIRECT	GO:0030593~neutrophil chemotaxis	4	16.66666667	9.71E-05	CXCL8, CCL20, C5AR1, CXCL3	24	66	16792	42.4040404	0.003503919
GOTERM_BP_DIRECT	GO:0007165~signal transduction	9	37.5	9.78E-05	NR4A2, IL1RL1, CXCL8, TNFAIP6, CCL20, C5AR1, PLAUR, CXCL1, CXCL5	24	1161	16792	5.42377261	0.003503919
GOTERM_BP_DIRECT	GO:0071347~cellular response to interleukin-1	4	16.66666667	1.21E-04	IL6, CXCL8, CCL20, ICAM1	24	71	16792	39.41784038	0.003963906
GOTERM_BP_DIRECT	GO:0051926~negative regulation of calcium ion transport	3	12.5	1.39E-04	STC1, PTGS2, ICAM1	24	13	16792	161.4615385	0.004203733
GOTERM_BP_DIRECT	GO:0050731~positive regulation of peptidyl-tyrosine phosphorylation	4	16.66666667	1.85E-04	CSF3, IL6, LIF, ICAM1	24	82	16792	34.1300813	0.005213074
GOTERM_BP_DIRECT	GO:0046697~decidualization	3	12.5	3.36E-04	LIF, STC1, PTGS2	24	20	16792	104.95	0.008822921
GOTERM_BP_DIRECT	GO:0071356~cellular response to tumor necrosis factor	4	16.66666667	4.40E-04	IL6, CXCL8, CCL20, ICAM1	24	110	16792	25.44242424	0.010841758
GOTERM_BP_DIRECT	GO:0042517~positive regulation of tyrosine phosphorylation of Stat3 protein	3	12.5	0.00122433	SOCS3, IL6, LIF	24	38	16792	55.23684211	0.028375651
GOTERM_BP_DIRECT	GO:0007566~embryo implantation	3	12.5	0.001494516	LIF, STC1, PTGS2	24	42	16792	49.97619048	0.032476285
GOTERM_BP_DIRECT	GO:0045429~positive regulation of nitric oxide biosynthetic process	3	12.5	0.001566115	IL6, PTGS2, ICAM1	24	43	16792	48.81395349	0.032476285
GOTERM_BP_DIRECT	GO:0070374~positive regulation of ERK1 and ERK2 cascade	4	16.66666667	0.001690164	IL6, CCL20, C5AR1, ICAM1	24	175	16792	15.99238095	0.033296237
GOTERM_BP_DIRECT	GO:0008285~negative regulation of cell proliferation	5	20.83333333	0.001890585	IL6, CXCL8, LIF, CXCL1, PTGS2	24	396	16792	8.834175084	0.035470983
