# Supplementary material for: Molecular Mechanism and Pathways of Normal Human Parturition in Different Gestational Tissues: A Systematic Review of Transcriptome Studies
Source: Front Physiol. 2021 Sep 10;12:730030. doi: 10.3389/fphys.2021.730030 (PMC8461075; doi:10.3389/fphys.2021.730030)
Supplement: Supplementary file 1 [file Data_Sheet_1.ZIP › supplementary files/Supplementary file 1.txt]

Category	Term	Count	%	PValue	Genes	List Total	Pop Hits	Pop Total	Fold Enrichment	FDR
GOTERM_BP_DIRECT	GO:0006954~inflammatory response	22	16.2962963	1.66E-12	CXCL8, TNFAIP6, CCL20, SLC11A1, IL24, PTGER3, FPR1, TNFAIP3, CXCL1, CXCL3, PTGS2, SELE, CXCL2, CXCL5, TNFRSF10D, IL6, PROK2, CCL2, CHI3L1, PTX3, S100A9, S100A8	132	379	16792	7.384344767	1.81E-09
GOTERM_BP_DIRECT	GO:0032496~response to lipopolysaccharide	14	10.37037037	4.89E-10	SLC11A1, CXCL1, CXCL3, PTGS2, SOD2, SELE, CXCL2, CXCL5, TNFRSF10D, NOCT, ALPL, TRIB1, S100A8, PTGES	132	164	16792	10.85957132	2.68E-07
GOTERM_BP_DIRECT	GO:0030593~neutrophil chemotaxis	9	6.666666667	4.35E-08	CSF3R, CXCL8, CCL20, SAA1, PDE4B, CCL2, CXCL3, S100A9, S100A8	132	66	16792	17.34710744	1.59E-05
GOTERM_BP_DIRECT	GO:0006955~immune response	17	12.59259259	1.82E-07	CSF3, IL4R, CXCL8, CCL20, SLC11A1, IL24, AQP9, LIF, OSM, CXCL1, CXCL3, CXCL2, CXCL5, FCAR, TNFRSF10D, IL6, CCL2	132	421	16792	5.136831498	4.98E-05
GOTERM_BP_DIRECT	GO:0071222~cellular response to lipopolysaccharide	10	7.407407407	2.44E-07	CSF3, IL6, CXCL8, CCL20, IL24, SERPINE1, PDE4B, TNFAIP3, CCL2, ICAM1	132	113	16792	11.25770984	5.35E-05
GOTERM_BP_DIRECT	GO:0006935~chemotaxis	9	6.666666667	5.06E-06	CXCL8, CCL20, PLAUR, FPR1, PROK2, CCL2, CXCL1, CXCL2, CXCL5	132	122	16792	9.384500745	9.23E-04
GOTERM_BP_DIRECT	GO:0071294~cellular response to zinc ion	5	3.703703704	1.25E-05	MT2A, MT1A, MT1M, MT1F, MT1X	132	19	16792	33.476874	0.001713879
GOTERM_BP_DIRECT	GO:0045926~negative regulation of growth	5	3.703703704	1.25E-05	MT2A, MT1A, MT1M, MT1F, MT1X	132	19	16792	33.476874	0.001713879
GOTERM_BP_DIRECT	GO:0070098~chemokine-mediated signaling pathway	7	5.185185185	1.90E-05	CXCL8, CCL20, CCL2, CXCL1, CXCL3, CXCL2, CXCL5	132	71	16792	12.54204012	0.002311384
GOTERM_BP_DIRECT	GO:0050731~positive regulation of peptidyl-tyrosine phosphorylation	7	5.185185185	4.33E-05	IL11, CSF3, IL6, FGF7, OSM, LIF, ICAM1	132	82	16792	10.85957132	0.004644468
GOTERM_BP_DIRECT	GO:0010038~response to metal ion	4	2.962962963	5.35E-05	MT2A, MT1A, MT1X, MT3	132	10	16792	50.88484848	0.004644468
GOTERM_BP_DIRECT	GO:0046888~negative regulation of hormone secretion	4	2.962962963	5.35E-05	IL11, IL6, OSM, LIF	132	10	16792	50.88484848	0.004644468
GOTERM_BP_DIRECT	GO:0043066~negative regulation of apoptotic process	14	10.37037037	5.69E-05	PLK3, BCL2A1, PLAUR, SOD2, MT3, TNFRSF10D, GREM1, SOCS3, IL6, PIM1, PROK2, TIMP1, ANGPTL4, IER3	132	455	16792	3.914219114	0.004644468
GOTERM_BP_DIRECT	GO:2000352~negative regulation of endothelial cell apoptotic process	5	3.703703704	6.26E-05	IL11, SERPINE1, TNFAIP3, ANGPTL4, ICAM1	132	28	16792	22.71645022	0.004644468
GOTERM_BP_DIRECT	GO:0008285~negative regulation of cell proliferation	13	9.62962963	6.36E-05	CXCL8, SERPINE2, IL24, RARRES1, LIF, OSM, CXCL1, PTGS2, SOD2, RERG, IL6, ALDH1A2, PTGES	132	396	16792	4.176155494	0.004644468
GOTERM_BP_DIRECT	GO:0008284~positive regulation of cell proliferation	14	10.37037037	7.25E-05	IL11, CSF3, IL24, LIF, OSM, CXCL5, GREM1, FGF7, IL6, SERTAD1, ALDH1A2, NAMPT, PROK2, TIMP1	132	466	16792	3.821823384	0.004711117
GOTERM_BP_DIRECT	GO:0002523~leukocyte migration involved in inflammatory response	4	2.962962963	7.31E-05	CCL2, SELE, S100A9, S100A8	132	11	16792	46.25895317	0.004711117
GOTERM_BP_DIRECT	GO:0060326~cell chemotaxis	6	4.444444444	1.52E-04	CCL20, FPR1, CCL2, CXCL1, CXCL2, CXCL5	132	65	16792	11.74265734	0.009243382
GOTERM_BP_DIRECT	GO:0042517~positive regulation of tyrosine phosphorylation of Stat3 protein	5	3.703703704	2.13E-04	SOCS3, IL6, IL24, OSM, LIF	132	38	16792	16.738437	0.012252916
GOTERM_BP_DIRECT	GO:0071347~cellular response to interleukin-1	6	4.444444444	2.31E-04	IL6, CXCL8, CCL20, CCL2, CHI3L1, ICAM1	132	71	16792	10.7503201	0.012632758
GOTERM_BP_DIRECT	GO:0071276~cellular response to cadmium ion	4	2.962962963	2.91E-04	MT1A, MT1F, MT1X, MT3	132	17	16792	29.93226381	0.0151876
GOTERM_BP_DIRECT	GO:0045429~positive regulation of nitric oxide biosynthetic process	5	3.703703704	3.45E-04	IL6, PTX3, SOD2, PTGS2, ICAM1	132	43	16792	14.79210712	0.017167024
GOTERM_BP_DIRECT	GO:0050900~leukocyte migration	7	5.185185185	3.88E-04	SLC7A5, MMP1, FPR1, PDE4B, SELE, SLC16A3, ICAM1	132	122	16792	7.299056135	0.0183805
GOTERM_BP_DIRECT	GO:0042060~wound healing	6	4.444444444	4.03E-04	IL6, CCL20, SLC11A1, IL24, TIMP1, S100A8	132	80	16792	9.540909091	0.0183805
GOTERM_BP_DIRECT	GO:0090023~positive regulation of neutrophil chemotaxis	4	2.962962963	6.41E-04	CXCL8, CXCL1, CXCL3, CXCL2	132	22	16792	23.12947658	0.028079932
