# Supplementary material for: Molecular Mechanism and Pathways of Normal Human Parturition in Different Gestational Tissues: A Systematic Review of Transcriptome Studies
Source: Front Physiol. 2021 Sep 10;12:730030. doi: 10.3389/fphys.2021.730030 (PMC8461075; doi:10.3389/fphys.2021.730030)
Supplement: Supplementary file 1 [file Data_Sheet_1.ZIP › supplementary files/Supplementary file 4.txt]

GO.ID	Description	p.Val	FDR	Phenotype	Genes
GO:0019221	cytokine-mediated signaling pathway	1.59E-09	1.59E-09	1	CCL20,CSF3,CXCL1,CXCL2,CXCL3,CXCL5,CXCL8,ICAM1,IL1RL1,IL6,LIF,PTGS2,SOCS3,TNFAIP3
GO:0071345	cellular response to cytokine stimulus	8.71E-09	8.71E-09	1	CCL20,CSF3,CXCL1,CXCL2,CXCL3,CXCL5,CXCL8,ICAM1,IL1RL1,IL6,LIF,PTGS2,SOCS3,TNFAIP3
GO:0034097	response to cytokine	1.48E-08	1.48E-08	1	CCL20,CSF3,CXCL1,CXCL2,CXCL3,CXCL5,CXCL8,ICAM1,IL1RL1,IL6,LIF,PTGS2,SOCS3,TNFAIP3
GO:0006954	inflammatory response	9.16E-08	9.16E-08	1	C5AR1,CCL20,CCN4,CXCL1,CXCL2,CXCL3,CXCL5,CXCL8,IL6,PTGS2,TNFAIP3,TNFAIP6
GO:0070098	chemokine-mediated signaling pathway	1.66E-07	1.66E-07	1	CCL20,CXCL1,CXCL2,CXCL3,CXCL5,CXCL8
GO:1990869	cellular response to chemokine	2.54E-07	2.54E-07	1	CCL20,CXCL1,CXCL2,CXCL3,CXCL5,CXCL8
GO:1990868	response to chemokine	2.54E-07	2.54E-07	1	CCL20,CXCL1,CXCL2,CXCL3,CXCL5,CXCL8
GO:0071222	cellular response to lipopolysaccharide	3.12E-07	3.12E-07	1	CXCL1,CXCL2,CXCL3,CXCL5,CXCL8,IL6,TNFAIP3
GO:0071219	cellular response to molecule of bacterial origin	4.70E-07	4.70E-07	1	CXCL1,CXCL2,CXCL3,CXCL5,CXCL8,IL6,TNFAIP3
GO:0030593	neutrophil chemotaxis	5.61E-07	5.61E-07	1	CCL20,CXCL1,CXCL2,CXCL3,CXCL5,CXCL8
GO:0071216	cellular response to biotic stimulus	8.21E-07	8.21E-07	1	CXCL1,CXCL2,CXCL3,CXCL5,CXCL8,IL6,TNFAIP3
GO:0097529	myeloid leukocyte migration	9.70E-07	9.70E-07	1	CCL20,CXCL1,CXCL2,CXCL3,CXCL5,CXCL8,IL6
GO:1990266	neutrophil migration	9.70E-07	9.70E-07	1	CCL20,CXCL1,CXCL2,CXCL3,CXCL5,CXCL8
GO:0032496	response to lipopolysaccharide	1.05793E-06	1.05793E-06	1	CXCL1,CXCL2,CXCL3,CXCL5,CXCL8,IL6,TNFAIP3
GO:0071621	granulocyte chemotaxis	1.05793E-06	1.05793E-06	1	CCL20,CXCL1,CXCL2,CXCL3,CXCL5,CXCL8
GO:0030595	leukocyte chemotaxis	1.13582E-06	1.13582E-06	1	CCL20,CXCL1,CXCL2,CXCL3,CXCL5,CXCL8,IL6
GO:0002237	response to molecule of bacterial origin	1.85673E-06	1.85673E-06	1	CXCL1,CXCL2,CXCL3,CXCL5,CXCL8,IL6,TNFAIP3
GO:0097530	granulocyte migration	2.03937E-06	2.03937E-06	1	CCL20,CXCL1,CXCL2,CXCL3,CXCL5,CXCL8
GO:0006935	chemotaxis	2.98643E-06	2.98643E-06	1	C5AR1,CCL20,CXCL1,CXCL2,CXCL3,CXCL5,CXCL8,IL6,PLAUR
GO:0042330	taxis	2.98643E-06	2.98643E-06	1	C5AR1,CCL20,CXCL1,CXCL2,CXCL3,CXCL5,CXCL8,IL6,PLAUR
GO:0061844	antimicrobial humoral immune response mediated by antimicrobial peptide	5.83896E-06	5.83896E-06	1	CXCL1,CXCL2,CXCL3,CXCL5,CXCL8
GO:0060326	cell chemotaxis	7.19759E-06	7.19759E-06	1	CCL20,CXCL1,CXCL2,CXCL3,CXCL5,CXCL8,IL6
GO:0050900	leukocyte migration	1.05285E-05	1.05285E-05	1	CCL20,CXCL1,CXCL2,CXCL3,CXCL5,CXCL8,ICAM1,IL6
GO:1901701	cellular response to oxygen-containing compound	1.33866E-05	1.33866E-05	1	CXCL1,CXCL2,CXCL3,CXCL5,CXCL8,ICAM1,IL6,NR4A2,SLC39A14,TNFAIP3
GO:0006959	humoral immune response	3.60386E-05	3.60386E-05	1	C5AR1,CXCL1,CXCL2,CXCL3,CXCL5,CXCL8,IL6
GO:0019730	antimicrobial humoral response	7.63188E-05	7.63188E-05	1	CXCL1,CXCL2,CXCL3,CXCL5,CXCL8
GO:0071396	cellular response to lipid	0.000114734	0.000114734	1	CXCL1,CXCL2,CXCL3,CXCL5,CXCL8,IL6,TNFAIP3
GO:0009617	response to bacterium	0.000227991	0.000227991	1	CXCL1,CXCL2,CXCL3,CXCL5,CXCL8,IL6,TNFAIP3
GO:0033993	response to lipid	0.000475743	0.000475743	1	CXCL1,CXCL2,CXCL3,CXCL5,CXCL8,IL6,TNFAIP3
GO:0002687	positive regulation of leukocyte migration	0.000739892	0.000739892	1	CCL20,CXCL8,ICAM1,IL6
GO:0002274	myeloid leukocyte activation	0.000877975	0.000877975	1	C5AR1,CXCL1,CXCL8,IL6,PLAUR,SLC2A3,TNFAIP6
GO:0030334	regulation of cell migration	0.000907963	0.000907963	1	ADAMTS9,CCL20,CCN4,CXCL8,ICAM1,IL6,PTGS2,STC1
GO:0007186	G protein-coupled receptor signaling pathway	0.001105545	0.001105545	1	C5AR1,CCL20,CXCL1,CXCL2,CXCL3,CXCL5,CXCL8,SLC39A14
GO:0002366	leukocyte activation involved in immune response	0.001243476	0.001243476	1	C5AR1,CXCL1,ICAM1,IL6,PLAUR,SLC2A3,TNFAIP6
GO:0002263	cell activation involved in immune response	0.001272285	0.001272285	1	C5AR1,CXCL1,ICAM1,IL6,PLAUR,SLC2A3,TNFAIP6
GO:2000145	regulation of cell motility	0.001336448	0.001336448	1	ADAMTS9,CCL20,CCN4,CXCL8,ICAM1,IL6,PTGS2,STC1
GO:0040012	regulation of locomotion	0.001581187	0.001581187	1	ADAMTS9,CCL20,CCN4,CXCL8,ICAM1,IL6,PTGS2,STC1
GO:0045779	negative regulation of bone resorption	0.001963876	0.001963876	1	IL6,TNFAIP3
GO:0030335	positive regulation of cell migration	0.001963876	0.001963876	1	CCL20,CCN4,CXCL8,ICAM1,IL6,PTGS2
GO:0051270	regulation of cellular component movement	0.001963876	0.001963876	1	ADAMTS9,CCL20,CCN4,CXCL8,ICAM1,IL6,PTGS2,STC1
GO:0008284	positive regulation of cell population proliferation	0.001963876	0.001963876	1	C5AR1,CCN4,CSF3,CXCL5,IL6,LIF,PBEF1
GO:0050731	positive regulation of peptidyl-tyrosine phosphorylation	0.002004553	0.002004553	1	CSF3,IL6,LIF,SOCS3
GO:0002446	neutrophil mediated immunity	0.00201235	0.00201235	1	C5AR1,CXCL1,IL6,PLAUR,SLC2A3,TNFAIP6
GO:0042119	neutrophil activation	0.002053034	0.002053034	1	C5AR1,CXCL1,CXCL8,PLAUR,SLC2A3,TNFAIP6
GO:0036230	granulocyte activation	0.00216471	0.00216471	1	C5AR1,CXCL1,CXCL8,PLAUR,SLC2A3,TNFAIP6
GO:2000147	positive regulation of cell motility	0.002231946	0.002231946	1	CCL20,CCN4,CXCL8,ICAM1,IL6,PTGS2
GO:0051272	positive regulation of cellular component movement	0.002396687	0.002396687	1	CCL20,CCN4,CXCL8,ICAM1,IL6,PTGS2
GO:0040017	positive regulation of locomotion	0.002396687	0.002396687	1	CCL20,CCN4,CXCL8,ICAM1,IL6,PTGS2
GO:0042531	positive regulation of tyrosine phosphorylation of STAT protein	0.002543516	0.002543516	1	IL6,LIF,SOCS3
GO:0046851	negative regulation of bone remodeling	0.002543516	0.002543516	1	IL6,TNFAIP3
GO:0060548	negative regulation of cell death	0.002543516	0.002543516	1	CCN4,ICAM1,IL6,NR4A2,PLAUR,SOCS3,TNFAIP3
GO:0002444	myeloid leukocyte mediated immunity	0.002543516	0.002543516	1	C5AR1,CXCL1,IL6,PLAUR,SLC2A3,TNFAIP6
GO:0002685	regulation of leukocyte migration	0.002611115	0.002611115	1	CCL20,CXCL8,ICAM1,IL6
GO:0034104	negative regulation of tissue remodeling	0.002852491	0.002852491	1	IL6,TNFAIP3
GO:0002443	leukocyte mediated immunity	0.002852491	0.002852491	1	C5AR1,CXCL1,ICAM1,IL6,PLAUR,SLC2A3,TNFAIP6
GO:2001234	negative regulation of apoptotic signaling pathway	0.002936224	0.002936224	1	ICAM1,NR4A2,PLAUR,TNFAIP3
GO:0034356	NAD biosynthesis via nicotinamide riboside salvage pathway	0.003672485	0.003672485	1	PBEF1,PTGS2
GO:0042509	regulation of tyrosine phosphorylation of STAT protein	0.003807698	0.003807698	1	IL6,LIF,SOCS3
GO:0007260	tyrosine phosphorylation of STAT protein	0.004224928	0.004224928	1	IL6,LIF,SOCS3
GO:1904035	regulation of epithelial cell apoptotic process	0.004909309	0.004909309	1	ICAM1,IL6,TNFAIP3
GO:0050730	regulation of peptidyl-tyrosine phosphorylation	0.004955459	0.004955459	1	CSF3,IL6,LIF,SOCS3
GO:0046425	regulation of receptor signaling pathway via JAK-STAT	0.005970244	0.005970244	1	IL6,LIF,SOCS3
GO:1904019	epithelial cell apoptotic process	0.005995249	0.005995249	1	ICAM1,IL6,TNFAIP3
GO:0033138	positive regulation of peptidyl-serine phosphorylation	0.006457513	0.006457513	1	CSF3,IL6,LIF
GO:0043066	negative regulation of apoptotic process	0.00737654	0.00737654	1	ICAM1,IL6,NR4A2,PLAUR,SOCS3,TNFAIP3
GO:1904892	regulation of receptor signaling pathway via STAT	0.007515767	0.007515767	1	IL6,LIF,SOCS3
GO:0048143	astrocyte activation	0.00766203	0.00766203	1	C5AR1,IL6
GO:0002675	positive regulation of acute inflammatory response	0.00766203	0.00766203	1	IL6,PTGS2
GO:0043410	positive regulation of MAPK cascade	0.007900371	0.007900371	1	C5AR1,CCL20,ICAM1,IL6,LIF
GO:0043069	negative regulation of programmed cell death	0.008291458	0.008291458	1	ICAM1,IL6,NR4A2,PLAUR,SOCS3,TNFAIP3
GO:0018108	peptidyl-tyrosine phosphorylation	0.008652477	0.008652477	1	CSF3,IL6,LIF,SOCS3
GO:0009435	NAD biosynthetic process	0.008768787	0.008768787	1	PBEF1,PTGS2
GO:0001934	positive regulation of protein phosphorylation	0.008779549	0.008779549	1	C5AR1,CSF3,IL6,LIF,PLAUR,SOCS3
GO:0018212	peptidyl-tyrosine modification	0.00881262	0.00881262	1	CSF3,IL6,LIF,SOCS3
GO:0006953	acute-phase response	0.009088232	0.009088232	1	IL6,PTGS2
GO:0019363	pyridine nucleotide biosynthetic process	0.009088232	0.009088232	1	PBEF1,PTGS2
GO:0019359	nicotinamide nucleotide biosynthetic process	0.009088232	0.009088232	1	PBEF1,PTGS2
GO:0050729	positive regulation of inflammatory response	0.009088232	0.009088232	1	CCN4,IL6,PTGS2
GO:0010575	positive regulation of vascular endothelial growth factor production	0.0096698	0.0096698	1	IL6,PTGS2
GO:0035295	tube development	0.009733496	0.009733496	1	ADAMTS9,CXCL8,IL6,LIF,PTGS2,TNFAIP3
GO:2001233	regulation of apoptotic signaling pathway	0.009931096	0.009931096	1	ICAM1,NR4A2,PLAUR,TNFAIP3
GO:0043312	neutrophil degranulation	0.009931096	0.009931096	1	C5AR1,CXCL1,PLAUR,SLC2A3,TNFAIP6
GO:0048660	regulation of smooth muscle cell proliferation	0.009931096	0.009931096	1	CCN4,IL6,TNFAIP3
GO:0045124	regulation of bone resorption	0.009931096	0.009931096	1	IL6,TNFAIP3
GO:0050727	regulation of inflammatory response	0.009931096	0.009931096	1	CCN4,IL6,PTGS2,TNFAIP3,TNFAIP6
GO:0002283	neutrophil activation involved in immune response	0.00998089	0.00998089	1	C5AR1,CXCL1,PLAUR,SLC2A3,TNFAIP6
GO:0048659	smooth muscle cell proliferation	0.00998089	0.00998089	1	CCN4,IL6,TNFAIP3
GO:0046496	nicotinamide nucleotide metabolic process	0.010069783	0.010069783	1	PBEF1,PTGS2
GO:0072525	pyridine-containing compound biosynthetic process	0.010069783	0.010069783	1	PBEF1,PTGS2
GO:0019362	pyridine nucleotide metabolic process	0.010069783	0.010069783	1	PBEF1,PTGS2
GO:0014002	astrocyte development	0.010069783	0.010069783	1	C5AR1,IL6
GO:0033135	regulation of peptidyl-serine phosphorylation	0.010069783	0.010069783	1	CSF3,IL6,LIF
GO:0001525	angiogenesis	0.010411567	0.010411567	1	ADAMTS9,CXCL8,IL6,PTGS2,TNFAIP3
GO:2000352	negative regulation of endothelial cell apoptotic process	0.011401889	0.011401889	1	ICAM1,TNFAIP3
GO:0031347	regulation of defense response	0.011732334	0.011732334	1	CCN4,IL6,PTGS2,SOCS3,TNFAIP3,TNFAIP6
GO:0043299	leukocyte degranulation	0.012026917	0.012026917	1	C5AR1,CXCL1,PLAUR,SLC2A3,TNFAIP6
GO:0042327	positive regulation of phosphorylation	0.012026917	0.012026917	1	C5AR1,CSF3,IL6,LIF,PLAUR,SOCS3
GO:0002275	myeloid cell activation involved in immune response	0.012578064	0.012578064	1	C5AR1,CXCL1,PLAUR,SLC2A3,TNFAIP6
GO:0045765	regulation of angiogenesis	0.013123977	0.013123977	1	ADAMTS9,CXCL8,IL6,TNFAIP3
GO:0070102	interleukin-6-mediated signaling pathway	0.01341147	0.01341147	1	IL6,SOCS3
GO:0071346	cellular response to interferon-gamma	0.01341147	0.01341147	1	CCL20,ICAM1,SOCS3
GO:0072524	pyridine-containing compound metabolic process	0.01341147	0.01341147	1	PBEF1,PTGS2
GO:0046850	regulation of bone remodeling	0.01341147	0.01341147	1	IL6,TNFAIP3
GO:1901342	regulation of vasculature development	0.01341147	0.01341147	1	ADAMTS9,CXCL8,IL6,TNFAIP3
GO:0045453	bone resorption	0.014028414	0.014028414	1	IL6,TNFAIP3
GO:0001776	leukocyte homeostasis	0.014028414	0.014028414	1	IL6,TNFAIP3
GO:0048514	blood vessel morphogenesis	0.014398678	0.014398678	1	ADAMTS9,CXCL8,IL6,PTGS2,TNFAIP3
GO:0044722	renal phosphate excretion	0.014398678	0.014398678	1	STC1
GO:0090360	platelet-derived growth factor production	0.014398678	0.014398678	1	PTGS2
GO:0038178	complement component C5a signaling pathway	0.014398678	0.014398678	1	C5AR1
GO:0090362	positive regulation of platelet-derived growth factor production	0.014398678	0.014398678	1	PTGS2
GO:0003422	growth plate cartilage morphogenesis	0.014398678	0.014398678	1	STC1
GO:0007259	receptor signaling pathway via JAK-STAT	0.014398678	0.014398678	1	IL6,LIF,SOCS3
GO:0003421	growth plate cartilage axis specification	0.014398678	0.014398678	1	STC1
GO:0010562	positive regulation of phosphorus metabolic process	0.014398678	0.014398678	1	C5AR1,CSF3,IL6,LIF,PLAUR,SOCS3
GO:2000676	positive regulation of type B pancreatic cell apoptotic process	0.014398678	0.014398678	1	IL6
GO:0001922	B-1 B cell homeostasis	0.014398678	0.014398678	1	TNFAIP3
GO:0090361	regulation of platelet-derived growth factor production	0.014398678	0.014398678	1	PTGS2
GO:1903403	negative regulation of renal phosphate excretion	0.014398678	0.014398678	1	STC1
GO:0002673	regulation of acute inflammatory response	0.014398678	0.014398678	1	IL6,PTGS2
GO:1902042	negative regulation of extrinsic apoptotic signaling pathway via death domain receptors	0.014398678	0.014398678	1	ICAM1,TNFAIP3
GO:1901676	positive regulation of histone H3-K27 acetylation	0.014398678	0.014398678	1	LIF
GO:1903402	regulation of renal phosphate excretion	0.014398678	0.014398678	1	STC1
GO:0045937	positive regulation of phosphate metabolic process	0.014398678	0.014398678	1	C5AR1,CSF3,IL6,LIF,PLAUR,SOCS3
GO:1904036	negative regulation of epithelial cell apoptotic process	0.016336248	0.016336248	1	ICAM1,TNFAIP3
GO:0045444	fat cell differentiation	0.016336248	0.016336248	1	IL6,NR4A2,PTGS2
GO:0001568	blood vessel development	0.016336248	0.016336248	1	ADAMTS9,CXCL8,IL6,PTGS2,TNFAIP3
GO:0048708	astrocyte differentiation	0.016336248	0.016336248	1	C5AR1,IL6
GO:0034341	response to interferon-gamma	0.016336248	0.016336248	1	CCL20,ICAM1,SOCS3
GO:0097696	receptor signaling pathway via STAT	0.016336248	0.016336248	1	IL6,LIF,SOCS3
GO:0001774	microglial cell activation	0.016821025	0.016821025	1	C5AR1,IL6
GO:0033002	muscle cell proliferation	0.017136726	0.017136726	1	CCN4,IL6,TNFAIP3
GO:0150077	regulation of neuroinflammatory response	0.017255499	0.017255499	1	IL6,PTGS2
GO:0001959	regulation of cytokine-mediated signaling pathway	0.017988992	0.017988992	1	IL6,SOCS3,TNFAIP3
GO:0071347	cellular response to interleukin-1	0.017988992	0.017988992	1	CCL20,CXCL8,IL6
GO:0043408	regulation of MAPK cascade	0.018329742	0.018329742	1	C5AR1,CCL20,ICAM1,IL6,LIF
GO:0001944	vasculature development	0.018329742	0.018329742	1	ADAMTS9,CXCL8,IL6,PTGS2,TNFAIP3
GO:0071354	cellular response to interleukin-6	0.019217828	0.019217828	1	IL6,SOCS3
GO:0031401	positive regulation of protein modification process	0.019311464	0.019311464	1	C5AR1,CSF3,IL6,LIF,PLAUR,SOCS3
GO:1902533	positive regulation of intracellular signal transduction	0.019428708	0.019428708	1	C5AR1,CCL20,CSF3,ICAM1,IL6,LIF
GO:0150076	neuroinflammatory response	0.019750359	0.019750359	1	IL6,PTGS2
GO:1902041	regulation of extrinsic apoptotic signaling pathway via death domain receptors	0.020384394	0.020384394	1	ICAM1,TNFAIP3
GO:0060759	regulation of response to cytokine stimulus	0.020978299	0.020978299	1	IL6,SOCS3,TNFAIP3
GO:0070741	response to interleukin-6	0.020978299	0.020978299	1	IL6,SOCS3
GO:0002684	positive regulation of immune system process	0.021291146	0.021291146	1	C5AR1,CCL20,CXCL8,ICAM1,IL6,LIF
GO:0070374	positive regulation of ERK1 and ERK2 cascade	0.021439354	0.021439354	1	C5AR1,CCL20,ICAM1
GO:0001885	endothelial cell development	0.022095103	0.022095103	1	ICAM1,STC1
GO:0045669	positive regulation of osteoblast differentiation	0.022739229	0.022739229	1	CCN4,IL6
GO:0070555	response to interleukin-1	0.022739229	0.022739229	1	CCL20,CXCL8,IL6
GO:0032745	positive regulation of interleukin-21 production	0.022889728	0.022889728	1	IL6
GO:0045597	positive regulation of cell differentiation	0.022889728	0.022889728	1	CCN4,CSF3,IL6,LIF,PTGS2
GO:0046849	bone remodeling	0.022889728	0.022889728	1	IL6,TNFAIP3
GO:0055071	manganese ion homeostasis	0.022889728	0.022889728	1	SLC39A14
GO:2000349	negative regulation of CD40 signaling pathway	0.022889728	0.022889728	1	TNFAIP3
GO:0090291	negative regulation of osteoclast proliferation	0.022889728	0.022889728	1	TNFAIP3
GO:0072573	tolerance induction to lipopolysaccharide	0.022889728	0.022889728	1	TNFAIP3
GO:0034140	negative regulation of toll-like receptor 3 signaling pathway	0.022889728	0.022889728	1	TNFAIP3
GO:0002384	hepatic immune response	0.022889728	0.022889728	1	IL6
GO:0010574	regulation of vascular endothelial growth factor production	0.023263921	0.023263921	1	IL6,PTGS2
GO:0035239	tube morphogenesis	0.023263921	0.023263921	1	ADAMTS9,CXCL8,IL6,PTGS2,TNFAIP3
GO:2000351	regulation of endothelial cell apoptotic process	0.024346187	0.024346187	1	ICAM1,TNFAIP3
GO:0010573	vascular endothelial growth factor production	0.025968559	0.025968559	1	IL6,PTGS2
GO:0051094	positive regulation of developmental process	0.02602068	0.02602068	1	CCN4,CSF3,CXCL8,IL6,LIF,PTGS2
GO:0002526	acute inflammatory response	0.027816207	0.027816207	1	IL6,PTGS2
GO:0072577	endothelial cell apoptotic process	0.027816207	0.027816207	1	ICAM1,TNFAIP3
GO:0048661	positive regulation of smooth muscle cell proliferation	0.027816207	0.027816207	1	CCN4,IL6
GO:2000634	regulation of primary miRNA processing	0.029369341	0.029369341	1	IL6
GO:2000635	negative regulation of primary miRNA processing	0.029369341	0.029369341	1	IL6
GO:0090271	positive regulation of fibroblast growth factor production	0.029369341	0.029369341	1	PTGS2
GO:1902512	positive regulation of apoptotic DNA fragmentation	0.029369341	0.029369341	1	IL6
GO:0072108	positive regulation of mesenchymal to epithelial transition involved in metanephros morphogenesis	0.029369341	0.029369341	1	LIF
GO:1903626	positive regulation of DNA catabolic process	0.029369341	0.029369341	1	IL6
GO:0097421	liver regeneration	0.029369341	0.029369341	1	IL6
GO:1901674	regulation of histone H3-K27 acetylation	0.029369341	0.029369341	1	LIF
GO:0090289	regulation of osteoclast proliferation	0.029369341	0.029369341	1	TNFAIP3
GO:0043974	histone H3-K27 acetylation	0.029369341	0.029369341	1	LIF
GO:0038172	interleukin-33-mediated signaling pathway	0.029369341	0.029369341	1	IL1RL1
GO:0048861	leukemia inhibitory factor signaling pathway	0.029369341	0.029369341	1	LIF
GO:0032103	positive regulation of response to external stimulus	0.029369341	0.029369341	1	CCN4,CXCL8,IL6,PTGS2
GO:0002314	germinal center B cell differentiation	0.029369341	0.029369341	1	IL6
GO:0031100	animal organ regeneration	0.029369341	0.029369341	1	IL6
GO:0045055	regulated exocytosis	0.029369341	0.029369341	1	C5AR1,CXCL1,PLAUR,SLC2A3,TNFAIP6
GO:0070301	cellular response to hydrogen peroxide	0.029369341	0.029369341	1	IL6,TNFAIP3
GO:0060536	cartilage morphogenesis	0.029369341	0.029369341	1	STC1
GO:0002548	monocyte chemotaxis	0.029681167	0.029681167	1	CCL20,IL6
GO:0021782	glial cell development	0.031339597	0.031339597	1	C5AR1,IL6
GO:0034103	regulation of tissue remodeling	0.032120122	0.032120122	1	IL6,TNFAIP3
GO:0008625	extrinsic apoptotic signaling pathway via death domain receptors	0.032906543	0.032906543	1	ICAM1,TNFAIP3
GO:0010594	regulation of endothelial cell migration	0.032960385	0.032960385	1	ADAMTS9,PTGS2,STC1
GO:0072257	metanephric nephron tubule epithelial cell differentiation	0.036249753	0.036249753	1	LIF
GO:0097190	apoptotic signaling pathway	0.036249753	0.036249753	1	ICAM1,NR4A2,PLAUR,TNFAIP3
GO:0002158	osteoclast proliferation	0.036249753	0.036249753	1	TNFAIP3
GO:0071421	manganese ion transmembrane transport	0.036249753	0.036249753	1	SLC39A14
GO:0061470	T follicular helper cell differentiation	0.036249753	0.036249753	1	IL6
GO:0051344	negative regulation of cyclic-nucleotide phosphodiesterase activity	0.036249753	0.036249753	1	SLC39A14
GO:0043435	response to corticotropin-releasing hormone	0.036249753	0.036249753	1	NR4A2
GO:0003339	regulation of mesenchymal to epithelial transition involved in metanephros morphogenesis	0.036249753	0.036249753	1	LIF
GO:0045639	positive regulation of myeloid cell differentiation	0.036249753	0.036249753	1	CSF3,LIF
GO:0071376	cellular response to corticotropin-releasing hormone stimulus	0.036249753	0.036249753	1	NR4A2
GO:0072307	regulation of metanephric nephron tubule epithelial cell differentiation	0.036249753	0.036249753	1	LIF
GO:1990168	protein K33-linked deubiquitination	0.036249753	0.036249753	1	TNFAIP3
GO:0042542	response to hydrogen peroxide	0.037985936	0.037985936	1	IL6,TNFAIP3
GO:0071356	cellular response to tumor necrosis factor	0.039648673	0.039648673	1	CCL20,CXCL8,TNFAIP3
GO:0002690	positive regulation of leukocyte chemotaxis	0.04111146	0.04111146	1	CXCL8,IL6
GO:0070372	regulation of ERK1 and ERK2 cascade	0.04111146	0.04111146	1	C5AR1,CCL20,ICAM1
GO:0022614	membrane to membrane docking	0.041592479	0.041592479	1	ICAM1
GO:2000348	regulation of CD40 signaling pathway	0.041592479	0.041592479	1	TNFAIP3
GO:0034136	negative regulation of toll-like receptor 2 signaling pathway	0.041592479	0.041592479	1	TNFAIP3
GO:0015691	cadmium ion transport	0.041592479	0.041592479	1	SLC39A14
GO:2000674	regulation of type B pancreatic cell apoptotic process	0.041592479	0.041592479	1	IL6
GO:0098708	glucose import across plasma membrane	0.041592479	0.041592479	1	SLC2A3
GO:0070574	cadmium ion transmembrane transport	0.041592479	0.041592479	1	SLC39A14
GO:0060333	interferon-gamma-mediated signaling pathway	0.041592479	0.041592479	1	ICAM1,SOCS3
GO:0002634	regulation of germinal center formation	0.041592479	0.041592479	1	TNFAIP3
GO:0046813	receptor-mediated virion attachment to host cell	0.041592479	0.041592479	1	ICAM1
GO:0035523	protein K29-linked deubiquitination	0.041592479	0.041592479	1	TNFAIP3
GO:0006887	exocytosis	0.041592479	0.041592479	1	C5AR1,CXCL1,PLAUR,SLC2A3,TNFAIP6
GO:2001268	negative regulation of cysteine-type endopeptidase activity involved in apoptotic signaling pathway	0.041592479	0.041592479	1	PLAUR
GO:2001237	negative regulation of extrinsic apoptotic signaling pathway	0.041592479	0.041592479	1	ICAM1,TNFAIP3
GO:0042116	macrophage activation	0.041592479	0.041592479	1	C5AR1,IL6
GO:0031394	positive regulation of prostaglandin biosynthetic process	0.041592479	0.041592479	1	PTGS2
GO:0018105	peptidyl-serine phosphorylation	0.043544607	0.043544607	1	CSF3,IL6,LIF
GO:0032102	negative regulation of response to external stimulus	0.043898203	0.043898203	1	IL6,PLAUR,TNFAIP3,TNFAIP6
GO:0022603	regulation of anatomical structure morphogenesis	0.04389927	0.04389927	1	ADAMTS9,CXCL8,IL6,LIF,TNFAIP3
GO:0002286	T cell activation involved in immune response	0.04389927	0.04389927	1	ICAM1,IL6
GO:0070371	ERK1 and ERK2 cascade	0.04389927	0.04389927	1	C5AR1,CCL20,ICAM1
GO:0000165	MAPK cascade	0.04389927	0.04389927	1	C5AR1,CCL20,ICAM1,IL6,LIF
GO:0043542	endothelial cell migration	0.04389927	0.04389927	1	ADAMTS9,PTGS2,STC1
GO:0034612	response to tumor necrosis factor	0.04389927	0.04389927	1	CCL20,CXCL8,TNFAIP3
GO:0051216	cartilage development	0.04389927	0.04389927	1	SLC39A14,STC1
GO:0048646	anatomical structure formation involved in morphogenesis	0.044838059	0.044838059	1	ADAMTS9,CXCL8,IL6,PTGS2,TNFAIP3
GO:0098704	carbohydrate import across plasma membrane	0.046060452	0.046060452	1	SLC2A3
GO:2000698	positive regulation of epithelial cell differentiation involved in kidney development	0.046060452	0.046060452	1	LIF
GO:0140271	hexose import across plasma membrane	0.046060452	0.046060452	1	SLC2A3
GO:0072679	thymocyte migration	0.046060452	0.046060452	1	CCL20
GO:2000660	negative regulation of interleukin-1-mediated signaling pathway	0.046060452	0.046060452	1	IL6
GO:0070092	regulation of glucagon secretion	0.046060452	0.046060452	1	IL6
GO:0001781	neutrophil apoptotic process	0.046060452	0.046060452	1	IL6
GO:0003417	growth plate cartilage development	0.046060452	0.046060452	1	STC1
GO:0031622	positive regulation of fever generation	0.046060452	0.046060452	1	PTGS2
GO:0070091	glucagon secretion	0.046060452	0.046060452	1	IL6
GO:0072359	circulatory system development	0.046239565	0.046239565	1	ADAMTS9,CXCL8,IL6,PTGS2,TNFAIP3
GO:0010632	regulation of epithelial cell migration	0.046534704	0.046534704	1	ADAMTS9,PTGS2,STC1
GO:0018209	peptidyl-serine modification	0.047598613	0.047598613	1	CSF3,IL6,LIF
GO:0032651	regulation of interleukin-1 beta production	0.048309065	0.048309065	1	IL6,TNFAIP3
GO:0032611	interleukin-1 beta production	0.048309065	0.048309065	1	IL6,TNFAIP3
GO:1901653	cellular response to peptide	0.048527151	0.048527151	1	ICAM1,NR4A2,SLC39A14
GO:0045667	regulation of osteoblast differentiation	0.048829703	0.048829703	1	CCN4,IL6
GO:0002291	T cell activation via T cell receptor contact with antigen bound to MHC molecule on antigen presenting cell	0.049322576	0.049322576	1	ICAM1
GO:0001886	endothelial cell morphogenesis	0.049322576	0.049322576	1	STC1
GO:0001660	fever generation	0.049322576	0.049322576	1	PTGS2
GO:0002467	germinal center formation	0.049322576	0.049322576	1	TNFAIP3
GO:1903624	regulation of DNA catabolic process	0.049322576	0.049322576	1	IL6
GO:0097050	type B pancreatic cell apoptotic process	0.049322576	0.049322576	1	IL6
GO:0044062	regulation of excretion	0.049322576	0.049322576	1	STC1
GO:2001280	positive regulation of unsaturated fatty acid biosynthetic process	0.049322576	0.049322576	1	PTGS2
GO:0031620	regulation of fever generation	0.049322576	0.049322576	1	PTGS2
GO:0010983	positive regulation of high-density lipoprotein particle clearance	0.049322576	0.049322576	1	LIPG
GO:2000535	regulation of entry of bacterium into host cell	0.049322576	0.049322576	1	CXCL8
GO:0034139	regulation of toll-like receptor 3 signaling pathway	0.049322576	0.049322576	1	TNFAIP3
GO:0032665	regulation of interleukin-21 production	0.049322576	0.049322576	1	IL6
GO:0032625	interleukin-21 production	0.049322576	0.049322576	1	IL6
GO:1902510	regulation of apoptotic DNA fragmentation	0.049322576	0.049322576	1	IL6
GO:0031652	positive regulation of heat generation	0.049322576	0.049322576	1	PTGS2
GO:0045446	endothelial cell differentiation	0.049322576	0.049322576	1	ICAM1,STC1
GO:0032494	response to peptidoglycan	0.049322576	0.049322576	1	IL6
