# Supplementary material for: Molecular Mechanism and Pathways of Normal Human Parturition in Different Gestational Tissues: A Systematic Review of Transcriptome Studies
Source: Front Physiol. 2021 Sep 10;12:730030. doi: 10.3389/fphys.2021.730030 (PMC8461075; doi:10.3389/fphys.2021.730030)
Supplement: Supplementary file 1 [file Data_Sheet_1.ZIP › supplementary files/Supplementary file 5.txt]

GO.ID	Description	p.Val	FDR	Phenotype	Genes
GO:0043067	regulation of programmed cell death	0.000224211	0.000224211	1	ATF3,ETS1,IER3,IL6,NFKBIA,PELI1,PHLDA1,SOCS3,TNFAIP3
GO:0010941	regulation of cell death	0.000239778	0.000239778	1	ATF3,ETS1,IER3,IL6,NFKBIA,PELI1,PHLDA1,SOCS3,TNFAIP3
GO:0042981	regulation of apoptotic process	0.000499568	0.000499568	1	ATF3,ETS1,IER3,IL6,NFKBIA,PHLDA1,SOCS3,TNFAIP3
GO:0012501	programmed cell death	0.000499568	0.000499568	1	ATF3,ETS1,IER3,IL6,NFKBIA,PELI1,PHLDA1,SOCS3,TNFAIP3
GO:0019221	cytokine-mediated signaling pathway	0.000499568	0.000499568	1	HNRNPA2B1,IL6,NFKBIA,PELI1,PTGS2,SOCS3,TNFAIP3
GO:0050729	positive regulation of inflammatory response	0.000499568	0.000499568	1	ETS1,IL6,NFKBIA,PTGS2
GO:0008219	cell death	0.000747127	0.000747127	1	ATF3,ETS1,IER3,IL6,NFKBIA,PELI1,PHLDA1,SOCS3,TNFAIP3
GO:0071345	cellular response to cytokine stimulus	0.000954458	0.000954458	1	HNRNPA2B1,IL6,NFKBIA,PELI1,PTGS2,SOCS3,TNFAIP3
GO:0034097	response to cytokine	0.001328592	0.001328592	1	HNRNPA2B1,IL6,NFKBIA,PELI1,PTGS2,SOCS3,TNFAIP3
GO:0080134	regulation of response to stress	0.001328592	0.001328592	1	ATF3,ETS1,IER3,IL6,NFKBIA,PTGS2,SOCS3,TNFAIP3
GO:0006915	apoptotic process	0.001366589	0.001366589	1	ATF3,ETS1,IER3,IL6,NFKBIA,PHLDA1,SOCS3,TNFAIP3
GO:0043069	negative regulation of programmed cell death	0.001883911	0.001883911	1	IER3,IL6,NFKBIA,PELI1,SOCS3,TNFAIP3
GO:0045779	negative regulation of bone resorption	0.002487919	0.002487919	1	IL6,TNFAIP3
GO:0031347	regulation of defense response	0.002754278	0.002754278	1	ETS1,IL6,NFKBIA,PTGS2,SOCS3,TNFAIP3
GO:0060548	negative regulation of cell death	0.002754278	0.002754278	1	IER3,IL6,NFKBIA,PELI1,SOCS3,TNFAIP3
GO:0046851	negative regulation of bone remodeling	0.003085076	0.003085076	1	IL6,TNFAIP3
GO:0050727	regulation of inflammatory response	0.003289029	0.003289029	1	ETS1,IL6,NFKBIA,PTGS2,TNFAIP3
GO:0034104	negative regulation of tissue remodeling	0.003289029	0.003289029	1	IL6,TNFAIP3
GO:0031053	primary miRNA processing	0.003680531	0.003680531	1	HNRNPA2B1,IL6
GO:0007249	I-kappaB kinase/NF-kappaB signaling	0.004599323	0.004599323	1	NFKBIA,PELI1,SLC20A1,TNFAIP3
GO:0070498	interleukin-1-mediated signaling pathway	0.005800225	0.005800225	1	IL6,NFKBIA,PELI1
GO:1904996	positive regulation of leukocyte adhesion to vascular endothelial cell	0.006946749	0.006946749	1	ETS1,IL6
GO:0031349	positive regulation of defense response	0.007036671	0.007036671	1	ETS1,IL6,NFKBIA,PTGS2
GO:0010888	negative regulation of lipid storage	0.007071698	0.007071698	1	IL6,NFKBIA
GO:0048584	positive regulation of response to stimulus	0.007627451	0.007627451	1	ATF3,ETS1,IL6,NFKBIA,PELI1,PTGS2,SLC20A1,TNFAIP3
GO:0007166	cell surface receptor signaling pathway	0.007627451	0.007627451	1	ATF3,GEM,HNRNPA2B1,IL6,NFKBIA,PELI1,PTGS2,SOCS3,TNFAIP3
GO:0048872	homeostasis of number of cells	0.007627451	0.007627451	1	ETS1,IL6,TNFAIP3
GO:0002675	positive regulation of acute inflammatory response	0.007627451	0.007627451	1	IL6,PTGS2
GO:0032101	regulation of response to external stimulus	0.008287901	0.008287901	1	ETS1,IL6,NFKBIA,PTGS2,SOCS3,TNFAIP3
GO:0043066	negative regulation of apoptotic process	0.008822374	0.008822374	1	IER3,IL6,NFKBIA,SOCS3,TNFAIP3
GO:0006953	acute-phase response	0.008822374	0.008822374	1	IL6,PTGS2
GO:0010575	positive regulation of vascular endothelial growth factor production	0.009043856	0.009043856	1	IL6,PTGS2
GO:0045124	regulation of bone resorption	0.009466439	0.009466439	1	IL6,TNFAIP3
GO:0006954	inflammatory response	0.012119727	0.012119727	1	ETS1,IL6,NFKBIA,PTGS2,TNFAIP3
GO:1904994	regulation of leukocyte adhesion to vascular endothelial cell	0.012555866	0.012555866	1	ETS1,IL6
GO:0045453	bone resorption	0.012555866	0.012555866	1	IL6,TNFAIP3
GO:0046850	regulation of bone remodeling	0.012555866	0.012555866	1	IL6,TNFAIP3
GO:0048583	regulation of response to stimulus	0.012555866	0.012555866	1	ATF3,ETS1,IER3,IL6,NFKBIA,PELI1,PTGS2,SLC20A1,SOCS3,TNFAIP3
GO:0071347	cellular response to interleukin-1	0.012555866	0.012555866	1	IL6,NFKBIA,PELI1
GO:0001776	leukocyte homeostasis	0.012555866	0.012555866	1	IL6,TNFAIP3
GO:0001959	regulation of cytokine-mediated signaling pathway	0.012555866	0.012555866	1	IL6,SOCS3,TNFAIP3
GO:0070102	interleukin-6-mediated signaling pathway	0.012555866	0.012555866	1	IL6,SOCS3
GO:0002673	regulation of acute inflammatory response	0.012978495	0.012978495	1	IL6,PTGS2
GO:0060759	regulation of response to cytokine stimulus	0.013717755	0.013717755	1	IL6,SOCS3,TNFAIP3
GO:0032103	positive regulation of response to external stimulus	0.013745365	0.013745365	1	ETS1,IL6,NFKBIA,PTGS2
GO:0070555	response to interleukin-1	0.014675097	0.014675097	1	IL6,NFKBIA,PELI1
GO:0032496	response to lipopolysaccharide	0.015994739	0.015994739	1	IL6,PELI1,TNFAIP3
GO:0048522	positive regulation of cellular process	0.016265093	0.016265093	1	ATF3,ETS1,HNRNPA2B1,IL6,NFKBIA,PELI1,PHLDA1,PTGS2,SLC20A1,SOCS3,TNFAIP3
GO:0150077	regulation of neuroinflammatory response	0.016265093	0.016265093	1	IL6,PTGS2
GO:0150076	neuroinflammatory response	0.016572976	0.016572976	1	IL6,PTGS2
GO:0070741	response to interleukin-6	0.016572976	0.016572976	1	IL6,SOCS3
GO:0035196	production of miRNAs involved in gene silencing by miRNA	0.016572976	0.016572976	1	HNRNPA2B1,IL6
GO:1902041	regulation of extrinsic apoptotic signaling pathway via death domain receptors	0.016572976	0.016572976	1	ATF3,TNFAIP3
GO:0051173	positive regulation of nitrogen compound metabolic process	0.016572976	0.016572976	1	ATF3,ETS1,HNRNPA2B1,IL6,NFKBIA,PTGS2,SOCS3,TNFAIP3
GO:0090361	regulation of platelet-derived growth factor production	0.016572976	0.016572976	1	PTGS2
GO:0002237	response to molecule of bacterial origin	0.016572976	0.016572976	1	IL6,PELI1,TNFAIP3
GO:0090360	platelet-derived growth factor production	0.016572976	0.016572976	1	PTGS2
GO:0070918	production of small RNA involved in gene silencing by RNA	0.016572976	0.016572976	1	HNRNPA2B1,IL6
GO:0071354	cellular response to interleukin-6	0.016572976	0.016572976	1	IL6,SOCS3
GO:0090362	positive regulation of platelet-derived growth factor production	0.016572976	0.016572976	1	PTGS2
GO:0010883	regulation of lipid storage	0.016572976	0.016572976	1	IL6,NFKBIA
GO:0001922	B-1 B cell homeostasis	0.016572976	0.016572976	1	TNFAIP3
GO:0001525	angiogenesis	0.016572976	0.016572976	1	ETS1,IL6,PTGS2,TNFAIP3
GO:0031050	dsRNA processing	0.016572976	0.016572976	1	HNRNPA2B1,IL6
GO:2000676	positive regulation of type B pancreatic cell apoptotic process	0.016572976	0.016572976	1	IL6
GO:0061756	leukocyte adhesion to vascular endothelial cell	0.016979203	0.016979203	1	ETS1,IL6
GO:0042221	response to chemical	0.017357147	0.017357147	1	ATF3,ETS1,HNRNPA2B1,IL6,NFKBIA,PELI1,PTGS2,SOCS3,TNFAIP3
GO:0046849	bone remodeling	0.01779254	0.01779254	1	IL6,TNFAIP3
GO:0043122	regulation of I-kappaB kinase/NF-kappaB signaling	0.017939591	0.017939591	1	PELI1,SLC20A1,TNFAIP3
GO:0010574	regulation of vascular endothelial growth factor production	0.017939591	0.017939591	1	IL6,PTGS2
GO:0048514	blood vessel morphogenesis	0.019810579	0.019810579	1	ETS1,IL6,PTGS2,TNFAIP3
GO:0070887	cellular response to chemical stimulus	0.019810579	0.019810579	1	ATF3,HNRNPA2B1,IL6,NFKBIA,PELI1,PTGS2,SOCS3,TNFAIP3
GO:0010573	vascular endothelial growth factor production	0.019829611	0.019829611	1	IL6,PTGS2
GO:0007165	signal transduction	0.020115591	0.020115591	1	ATF3,GEM,HNRNPA2B1,IER3,IL6,NFKBIA,PELI1,PTGS2,SLC20A1,SOCS3,TNFAIP3
GO:0002526	acute inflammatory response	0.020253878	0.020253878	1	IL6,PTGS2
GO:1905953	negative regulation of lipid localization	0.020253878	0.020253878	1	IL6,NFKBIA
GO:0009966	regulation of signal transduction	0.020253878	0.020253878	1	ATF3,IER3,IL6,NFKBIA,PELI1,SLC20A1,SOCS3,TNFAIP3
GO:0006950	response to stress	0.020253878	0.020253878	1	ATF3,ETS1,IER3,IL6,NDUFS8,NFKBIA,PTGS2,SOCS3,TNFAIP3
GO:0070936	protein K48-linked ubiquitination	0.020253878	0.020253878	1	PELI1,TNFAIP3
GO:0042531	positive regulation of tyrosine phosphorylation of STAT protein	0.021322746	0.021322746	1	IL6,SOCS3
GO:0070301	cellular response to hydrogen peroxide	0.021462529	0.021462529	1	IL6,TNFAIP3
GO:0001568	blood vessel development	0.021462529	0.021462529	1	ETS1,IL6,PTGS2,TNFAIP3
GO:0006952	defense response	0.021969397	0.021969397	1	ETS1,IL6,NFKBIA,PTGS2,SOCS3,TNFAIP3
GO:0072573	tolerance induction to lipopolysaccharide	0.022051052	0.022051052	1	TNFAIP3
GO:0034140	negative regulation of toll-like receptor 3 signaling pathway	0.022051052	0.022051052	1	TNFAIP3
GO:0061394	regulation of transcription from RNA polymerase II promoter in response to arsenic-containing substance	0.022051052	0.022051052	1	ATF3
GO:0090291	negative regulation of osteoclast proliferation	0.022051052	0.022051052	1	TNFAIP3
GO:0071310	cellular response to organic substance	0.022051052	0.022051052	1	HNRNPA2B1,IL6,NFKBIA,PELI1,PTGS2,SOCS3,TNFAIP3
GO:0034103	regulation of tissue remodeling	0.022051052	0.022051052	1	IL6,TNFAIP3
GO:0050896	response to stimulus	0.022051052	0.022051052	1	ATF3,ETS1,GEM,HNRNPA2B1,IER3,IL6,NDUFS8,NFKBIA,PELI1,PTGS2,SLC20A1,SOCS3,TNFAIP3
GO:0001944	vasculature development	0.022051052	0.022051052	1	ETS1,IL6,PTGS2,TNFAIP3
GO:2000349	negative regulation of CD40 signaling pathway	0.022051052	0.022051052	1	TNFAIP3
GO:0002384	hepatic immune response	0.022051052	0.022051052	1	IL6
GO:0008625	extrinsic apoptotic signaling pathway via death domain receptors	0.022051052	0.022051052	1	ATF3,TNFAIP3
GO:1905663	positive regulation of telomerase RNA reverse transcriptase activity	0.022051052	0.022051052	1	HNRNPA2B1
GO:0019915	lipid storage	0.022051052	0.022051052	1	IL6,NFKBIA
GO:0032745	positive regulation of interleukin-21 production	0.022051052	0.022051052	1	IL6
GO:0048518	positive regulation of biological process	0.022412913	0.022412913	1	ATF3,ETS1,HNRNPA2B1,IL6,NFKBIA,PELI1,PHLDA1,PTGS2,SLC20A1,SOCS3,TNFAIP3
GO:0043536	positive regulation of blood vessel endothelial cell migration	0.023065069	0.023065069	1	ETS1,PTGS2
GO:0010604	positive regulation of macromolecule metabolic process	0.024142559	0.024142559	1	ATF3,ETS1,HNRNPA2B1,IL6,NFKBIA,PTGS2,SOCS3,TNFAIP3
GO:1902531	regulation of intracellular signal transduction	0.024142559	0.024142559	1	IER3,IL6,NFKBIA,PELI1,SLC20A1,TNFAIP3
GO:0042509	regulation of tyrosine phosphorylation of STAT protein	0.024239825	0.024239825	1	IL6,SOCS3
GO:1901342	regulation of vasculature development	0.025220924	0.025220924	1	ETS1,IL6,TNFAIP3
GO:0097421	liver regeneration	0.025220924	0.025220924	1	IL6
GO:2000634	regulation of primary miRNA processing	0.025220924	0.025220924	1	IL6
GO:0045765	regulation of angiogenesis	0.025220924	0.025220924	1	ETS1,IL6,TNFAIP3
GO:0090289	regulation of osteoclast proliferation	0.025220924	0.025220924	1	TNFAIP3
GO:0090271	positive regulation of fibroblast growth factor production	0.025220924	0.025220924	1	PTGS2
GO:1990428	miRNA transport	0.025220924	0.025220924	1	HNRNPA2B1
GO:0010999	regulation of eIF2 alpha phosphorylation by heme	0.025220924	0.025220924	1	ATF3
GO:0031100	animal organ regeneration	0.025220924	0.025220924	1	IL6
GO:0023051	regulation of signaling	0.025220924	0.025220924	1	ATF3,IER3,IL6,NFKBIA,PELI1,SLC20A1,SOCS3,TNFAIP3
GO:0023052	signaling	0.025220924	0.025220924	1	ATF3,GEM,HNRNPA2B1,IER3,IL6,NFKBIA,PELI1,PTGS2,SLC20A1,SOCS3,TNFAIP3
GO:0009605	response to external stimulus	0.025220924	0.025220924	1	ETS1,IL6,NFKBIA,PELI1,PTGS2,SOCS3,TNFAIP3
GO:2000635	negative regulation of primary miRNA processing	0.025220924	0.025220924	1	IL6
GO:1905661	regulation of telomerase RNA reverse transcriptase activity	0.025220924	0.025220924	1	HNRNPA2B1
GO:1902512	positive regulation of apoptotic DNA fragmentation	0.025220924	0.025220924	1	IL6
GO:1903984	positive regulation of TRAIL-activated apoptotic signaling pathway	0.025220924	0.025220924	1	ATF3
GO:1903626	positive regulation of DNA catabolic process	0.025220924	0.025220924	1	IL6
GO:0007260	tyrosine phosphorylation of STAT protein	0.025220924	0.025220924	1	IL6,SOCS3
GO:0035239	tube morphogenesis	0.025220924	0.025220924	1	ETS1,IL6,PTGS2,TNFAIP3
GO:0002314	germinal center B cell differentiation	0.025220924	0.025220924	1	IL6
GO:0010646	regulation of cell communication	0.025220924	0.025220924	1	ATF3,IER3,IL6,NFKBIA,PELI1,SLC20A1,SOCS3,TNFAIP3
GO:0006979	response to oxidative stress	0.025220924	0.025220924	1	IL6,NDUFS8,TNFAIP3
GO:1904035	regulation of epithelial cell apoptotic process	0.025220924	0.025220924	1	IL6,TNFAIP3
GO:0007154	cell communication	0.025220924	0.025220924	1	ATF3,GEM,HNRNPA2B1,IER3,IL6,NFKBIA,PELI1,PTGS2,SLC20A1,SOCS3,TNFAIP3
GO:0042542	response to hydrogen peroxide	0.025220924	0.025220924	1	IL6,TNFAIP3
GO:0002262	myeloid cell homeostasis	0.027114216	0.027114216	1	ETS1,IL6
GO:0032088	negative regulation of NF-kappaB transcription factor activity	0.027114216	0.027114216	1	NFKBIA,TNFAIP3
GO:0046425	regulation of receptor signaling pathway via JAK-STAT	0.027114216	0.027114216	1	IL6,SOCS3
GO:1904019	epithelial cell apoptotic process	0.027490833	0.027490833	1	IL6,TNFAIP3
GO:0032651	regulation of interleukin-1 beta production	0.030039231	0.030039231	1	IL6,TNFAIP3
GO:0032611	interleukin-1 beta production	0.030039231	0.030039231	1	IL6,TNFAIP3
GO:0035295	tube development	0.030185989	0.030185989	1	ETS1,IL6,PTGS2,TNFAIP3
GO:0061470	T follicular helper cell differentiation	0.031160158	0.031160158	1	IL6
GO:0002158	osteoclast proliferation	0.031160158	0.031160158	1	TNFAIP3
GO:1990168	protein K33-linked deubiquitination	0.031160158	0.031160158	1	TNFAIP3
GO:1904892	regulation of receptor signaling pathway via STAT	0.0313353	0.0313353	1	IL6,SOCS3
GO:0009893	positive regulation of metabolic process	0.031902644	0.031902644	1	ATF3,ETS1,HNRNPA2B1,IL6,NFKBIA,PTGS2,SOCS3,TNFAIP3
GO:0033554	cellular response to stress	0.033010602	0.033010602	1	ATF3,IER3,IL6,NFKBIA,PTGS2,TNFAIP3
GO:0060249	anatomical structure homeostasis	0.033338403	0.033338403	1	HNRNPA2B1,IL6,TNFAIP3
GO:0048771	tissue remodeling	0.033852166	0.033852166	1	IL6,TNFAIP3
GO:0045598	regulation of fat cell differentiation	0.033852166	0.033852166	1	IL6,PTGS2
GO:0032612	interleukin-1 production	0.034635885	0.034635885	1	IL6,TNFAIP3
GO:0032652	regulation of interleukin-1 production	0.034635885	0.034635885	1	IL6,TNFAIP3
GO:2000674	regulation of type B pancreatic cell apoptotic process	0.034635885	0.034635885	1	IL6
GO:0031394	positive regulation of prostaglandin biosynthetic process	0.034635885	0.034635885	1	PTGS2
GO:0034136	negative regulation of toll-like receptor 2 signaling pathway	0.034635885	0.034635885	1	TNFAIP3
GO:0002634	regulation of germinal center formation	0.034635885	0.034635885	1	TNFAIP3
GO:0034614	cellular response to reactive oxygen species	0.034635885	0.034635885	1	IL6,TNFAIP3
GO:0030578	PML body organization	0.034635885	0.034635885	1	ETS1
GO:0035523	protein K29-linked deubiquitination	0.034635885	0.034635885	1	TNFAIP3
GO:2000348	regulation of CD40 signaling pathway	0.034635885	0.034635885	1	TNFAIP3
GO:0010033	response to organic substance	0.034635885	0.034635885	1	HNRNPA2B1,IL6,NFKBIA,PELI1,PTGS2,SOCS3,TNFAIP3
GO:0048660	regulation of smooth muscle cell proliferation	0.03717756	0.03717756	1	IL6,TNFAIP3
GO:0048659	smooth muscle cell proliferation	0.037935453	0.037935453	1	IL6,TNFAIP3
GO:0002822	regulation of adaptive immune response based on somatic recombination of immune receptors built from immunoglobulin superfamily domains	0.037935453	0.037935453	1	IL6,TNFAIP3
GO:0001781	neutrophil apoptotic process	0.037946666	0.037946666	1	IL6
GO:0048871	multicellular organismal homeostasis	0.037946666	0.037946666	1	IL6,PTGS2,TNFAIP3
GO:1903121	regulation of TRAIL-activated apoptotic signaling pathway	0.037946666	0.037946666	1	ATF3
GO:2000660	negative regulation of interleukin-1-mediated signaling pathway	0.037946666	0.037946666	1	IL6
GO:2001236	regulation of extrinsic apoptotic signaling pathway	0.037946666	0.037946666	1	ATF3,TNFAIP3
GO:0050794	regulation of cellular process	0.037946666	0.037946666	1	ATF3,CLK1,ETS1,GEM,HNRNPA2B1,IER3,IL6,NFKBIA,PELI1,PHLDA1,PTGS2,SLC20A1,SOCS3,TNFAIP3
GO:0031622	positive regulation of fever generation	0.037946666	0.037946666	1	PTGS2
GO:0008063	Toll signaling pathway	0.037946666	0.037946666	1	PELI1
GO:0070092	regulation of glucagon secretion	0.037946666	0.037946666	1	IL6
GO:0070091	glucagon secretion	0.037946666	0.037946666	1	IL6
GO:1902043	positive regulation of extrinsic apoptotic signaling pathway via death domain receptors	0.037946666	0.037946666	1	ATF3
GO:0070417	cellular response to cold	0.037946666	0.037946666	1	NFKBIA
GO:0048646	anatomical structure formation involved in morphogenesis	0.03920585	0.03920585	1	ETS1,IL6,PTGS2,TNFAIP3
GO:0097050	type B pancreatic cell apoptotic process	0.039684005	0.039684005	1	IL6
GO:2001280	positive regulation of unsaturated fatty acid biosynthetic process	0.039684005	0.039684005	1	PTGS2
GO:1903624	regulation of DNA catabolic process	0.039684005	0.039684005	1	IL6
GO:0072359	circulatory system development	0.039684005	0.039684005	1	ETS1,IL6,PTGS2,TNFAIP3
GO:1902510	regulation of apoptotic DNA fragmentation	0.039684005	0.039684005	1	IL6
GO:0000302	response to reactive oxygen species	0.039684005	0.039684005	1	IL6,TNFAIP3
GO:0032665	regulation of interleukin-21 production	0.039684005	0.039684005	1	IL6
GO:0032625	interleukin-21 production	0.039684005	0.039684005	1	IL6
GO:0032494	response to peptidoglycan	0.039684005	0.039684005	1	IL6
GO:0031652	positive regulation of heat generation	0.039684005	0.039684005	1	PTGS2
GO:0044806	G-quadruplex DNA unwinding	0.039684005	0.039684005	1	HNRNPA2B1
GO:0031620	regulation of fever generation	0.039684005	0.039684005	1	PTGS2
GO:0010595	positive regulation of endothelial cell migration	0.039684005	0.039684005	1	ETS1,PTGS2
GO:0051090	regulation of DNA-binding transcription factor activity	0.039684005	0.039684005	1	IL6,NFKBIA,TNFAIP3
GO:0009967	positive regulation of signal transduction	0.039684005	0.039684005	1	ATF3,IL6,PELI1,SLC20A1,TNFAIP3
GO:0034139	regulation of toll-like receptor 3 signaling pathway	0.039684005	0.039684005	1	TNFAIP3
GO:0002819	regulation of adaptive immune response	0.039684005	0.039684005	1	IL6,TNFAIP3
GO:0001660	fever generation	0.039684005	0.039684005	1	PTGS2
GO:0002467	germinal center formation	0.039684005	0.039684005	1	TNFAIP3
GO:0090269	fibroblast growth factor production	0.042195495	0.042195495	1	PTGS2
GO:2000659	regulation of interleukin-1-mediated signaling pathway	0.042195495	0.042195495	1	IL6
GO:0031650	regulation of heat generation	0.042195495	0.042195495	1	PTGS2
GO:0090091	positive regulation of extracellular matrix disassembly	0.042195495	0.042195495	1	IL6
GO:0031649	heat generation	0.042195495	0.042195495	1	PTGS2
GO:0032635	interleukin-6 production	0.042195495	0.042195495	1	IL6,TNFAIP3
GO:0031325	positive regulation of cellular metabolic process	0.042195495	0.042195495	1	ATF3,ETS1,HNRNPA2B1,IL6,NFKBIA,PTGS2,SOCS3
GO:0007253	cytoplasmic sequestering of NF-kappaB	0.042195495	0.042195495	1	NFKBIA
GO:0071222	cellular response to lipopolysaccharide	0.042195495	0.042195495	1	IL6,TNFAIP3
GO:0061888	regulation of astrocyte activation	0.042195495	0.042195495	1	IL6
GO:0032675	regulation of interleukin-6 production	0.042195495	0.042195495	1	IL6,TNFAIP3
GO:0090270	regulation of fibroblast growth factor production	0.042195495	0.042195495	1	PTGS2
GO:2000553	positive regulation of T-helper 2 cell cytokine production	0.042195495	0.042195495	1	IL6
GO:0032640	tumor necrosis factor production	0.042619512	0.042619512	1	IL6,TNFAIP3
GO:0051716	cellular response to stimulus	0.042619512	0.042619512	1	ATF3,GEM,HNRNPA2B1,IER3,IL6,NFKBIA,PELI1,PTGS2,SLC20A1,SOCS3,TNFAIP3
GO:0032680	regulation of tumor necrosis factor production	0.042619512	0.042619512	1	IL6,TNFAIP3
GO:0007259	receptor signaling pathway via JAK-STAT	0.043339032	0.043339032	1	IL6,SOCS3
GO:0043065	positive regulation of apoptotic process	0.043339032	0.043339032	1	ATF3,IL6,PHLDA1
GO:1905952	regulation of lipid localization	0.044270206	0.044270206	1	IL6,NFKBIA
GO:0071706	tumor necrosis factor superfamily cytokine production	0.04441799	0.04441799	1	IL6,TNFAIP3
GO:1903555	regulation of tumor necrosis factor superfamily cytokine production	0.04441799	0.04441799	1	IL6,TNFAIP3
GO:0043535	regulation of blood vessel endothelial cell migration	0.045145943	0.045145943	1	ETS1,PTGS2
GO:0045944	positive regulation of transcription by RNA polymerase II	0.045145943	0.045145943	1	ATF3,ETS1,IL6,NFKBIA
GO:0001780	neutrophil homeostasis	0.045145943	0.045145943	1	IL6
GO:0010647	positive regulation of cell communication	0.045145943	0.045145943	1	ATF3,IL6,PELI1,SLC20A1,TNFAIP3
GO:0060252	positive regulation of glial cell proliferation	0.045145943	0.045145943	1	IL6
GO:0050731	positive regulation of peptidyl-tyrosine phosphorylation	0.045431202	0.045431202	1	IL6,SOCS3
GO:0023056	positive regulation of signaling	0.045490938	0.045490938	1	ATF3,IL6,PELI1,SLC20A1,TNFAIP3
GO:0043068	positive regulation of programmed cell death	0.045537383	0.045537383	1	ATF3,IL6,PHLDA1
GO:0071219	cellular response to molecule of bacterial origin	0.046293373	0.046293373	1	IL6,TNFAIP3
GO:0097696	receptor signaling pathway via STAT	0.046293373	0.046293373	1	IL6,SOCS3
GO:0045444	fat cell differentiation	0.046323744	0.046323744	1	IL6,PTGS2
GO:0009617	response to bacterium	0.046323744	0.046323744	1	IL6,PELI1,TNFAIP3
GO:0030335	positive regulation of cell migration	0.046323744	0.046323744	1	ETS1,IL6,PTGS2
GO:0010998	regulation of translational initiation by eIF2 alpha phosphorylation	0.046486378	0.046486378	1	ATF3
GO:0035435	phosphate ion transmembrane transport	0.046486378	0.046486378	1	SLC20A1
GO:0031328	positive regulation of cellular biosynthetic process	0.046486378	0.046486378	1	ATF3,ETS1,IL6,NFKBIA,PTGS2
GO:0034135	regulation of toll-like receptor 2 signaling pathway	0.046486378	0.046486378	1	TNFAIP3
GO:1903800	positive regulation of production of miRNAs involved in gene silencing by miRNA	0.046486378	0.046486378	1	IL6
GO:0035871	protein K11-linked deubiquitination	0.046486378	0.046486378	1	TNFAIP3
GO:0033002	muscle cell proliferation	0.04703265	0.04703265	1	IL6,TNFAIP3
GO:0045935	positive regulation of nucleobase-containing compound metabolic process	0.047078844	0.047078844	1	ATF3,ETS1,HNRNPA2B1,IL6,NFKBIA
GO:0033209	tumor necrosis factor-mediated signaling pathway	0.047388593	0.047388593	1	NFKBIA,TNFAIP3
GO:0001782	B cell homeostasis	0.047388593	0.047388593	1	TNFAIP3
GO:0032966	negative regulation of collagen biosynthetic process	0.047388593	0.047388593	1	IL6
GO:0072574	hepatocyte proliferation	0.047388593	0.047388593	1	IL6
GO:0072575	epithelial cell proliferation involved in liver morphogenesis	0.047388593	0.047388593	1	IL6
GO:0072576	liver morphogenesis	0.047388593	0.047388593	1	IL6
GO:0035745	T-helper 2 cell cytokine production	0.047388593	0.047388593	1	IL6
GO:0009891	positive regulation of biosynthetic process	0.047388593	0.047388593	1	ATF3,ETS1,IL6,NFKBIA,PTGS2
GO:1903799	negative regulation of production of miRNAs involved in gene silencing by miRNA	0.047388593	0.047388593	1	IL6
GO:0050864	regulation of B cell activation	0.047388593	0.047388593	1	IL6,TNFAIP3
GO:0010634	positive regulation of epithelial cell migration	0.047388593	0.047388593	1	ETS1,PTGS2
GO:0019371	cyclooxygenase pathway	0.047388593	0.047388593	1	PTGS2
GO:0031665	negative regulation of lipopolysaccharide-mediated signaling pathway	0.047388593	0.047388593	1	TNFAIP3
GO:2000147	positive regulation of cell motility	0.047388593	0.047388593	1	ETS1,IL6,PTGS2
GO:0031392	regulation of prostaglandin biosynthetic process	0.047388593	0.047388593	1	PTGS2
GO:2000551	regulation of T-helper 2 cell cytokine production	0.047388593	0.047388593	1	IL6
GO:0042592	homeostatic process	0.047655559	0.047655559	1	ETS1,HNRNPA2B1,IL6,PTGS2,TNFAIP3
GO:0043123	positive regulation of I-kappaB kinase/NF-kappaB signaling	0.047655559	0.047655559	1	PELI1,SLC20A1
GO:0040017	positive regulation of locomotion	0.048155853	0.048155853	1	ETS1,IL6,PTGS2
GO:0043534	blood vessel endothelial cell migration	0.048155853	0.048155853	1	ETS1,PTGS2
GO:0051272	positive regulation of cellular component movement	0.048155853	0.048155853	1	ETS1,IL6,PTGS2
GO:0071947	protein deubiquitination involved in ubiquitin-dependent protein catabolic process	0.048716373	0.048716373	1	TNFAIP3
GO:0001894	tissue homeostasis	0.048716373	0.048716373	1	IL6,TNFAIP3
GO:0043433	negative regulation of DNA-binding transcription factor activity	0.048716373	0.048716373	1	NFKBIA,TNFAIP3
GO:0071216	cellular response to biotic stimulus	0.048716373	0.048716373	1	IL6,TNFAIP3
GO:0010713	negative regulation of collagen metabolic process	0.048716373	0.048716373	1	IL6
GO:0097191	extrinsic apoptotic signaling pathway	0.048716373	0.048716373	1	ATF3,TNFAIP3
GO:0030575	nuclear body organization	0.048716373	0.048716373	1	ETS1
GO:1990440	positive regulation of transcription from RNA polymerase II promoter in response to endoplasmic reticulum stress	0.048716373	0.048716373	1	ATF3
GO:0051054	positive regulation of DNA metabolic process	0.048716373	0.048716373	1	HNRNPA2B1,IL6
GO:0072540	T-helper 17 cell lineage commitment	0.048716373	0.048716373	1	IL6
GO:0010942	positive regulation of cell death	0.048745209	0.048745209	1	ATF3,IL6,PHLDA1
