# Supplementary material for: Molecular Mechanism and Pathways of Normal Human Parturition in Different Gestational Tissues: A Systematic Review of Transcriptome Studies
Source: Front Physiol. 2021 Sep 10;12:730030. doi: 10.3389/fphys.2021.730030 (PMC8461075; doi:10.3389/fphys.2021.730030)
Supplement: Supplementary file 1 [file Data_Sheet_1.ZIP › supplementary files/Supplementary file 7.txt]

GO.ID	Description	p.Val	FDR	Phenotype	Genes
GO:0071222	cellular response to lipopolysaccharide	6.22E-07	6.22E-07	1	CXCL1,CXCL2,CXCL3,IL1A,IL6
GO:0071219	cellular response to molecule of bacterial origin	6.22E-07	6.22E-07	1	CXCL1,CXCL2,CXCL3,IL1A,IL6
GO:0071216	cellular response to biotic stimulus	7.17E-07	7.17E-07	1	CXCL1,CXCL2,CXCL3,IL1A,IL6
GO:0032496	response to lipopolysaccharide	8.80E-07	8.80E-07	1	CXCL1,CXCL2,CXCL3,IL1A,IL6
GO:0002237	response to molecule of bacterial origin	1.18E-06	1.18E-06	1	CXCL1,CXCL2,CXCL3,IL1A,IL6
GO:0071396	cellular response to lipid	3.24E-05	3.24E-05	1	CXCL1,CXCL2,CXCL3,IL1A,IL6
GO:0009617	response to bacterium	5.05E-05	5.05E-05	1	CXCL1,CXCL2,CXCL3,IL1A,IL6
GO:0097529	myeloid leukocyte migration	5.39E-05	5.39E-05	1	CXCL1,CXCL2,CXCL3,IL6
GO:0030595	leukocyte chemotaxis	6.16E-05	6.16E-05	1	CXCL1,CXCL2,CXCL3,IL6
GO:0033993	response to lipid	6.66E-05	6.66E-05	1	CXCL1,CXCL2,CXCL3,IL1A,IL6
GO:0070098	chemokine-mediated signaling pathway	0.000152571	0.000152571	1	CXCL1,CXCL2,CXCL3
GO:0060326	cell chemotaxis	0.000169967	0.000169967	1	CXCL1,CXCL2,CXCL3,IL6
GO:1990868	response to chemokine	0.000170446	0.000170446	1	CXCL1,CXCL2,CXCL3
GO:1990869	cellular response to chemokine	0.000170446	0.000170446	1	CXCL1,CXCL2,CXCL3
GO:0006954	inflammatory response	0.00017528	0.00017528	1	CXCL1,CXCL2,CXCL3,IL1A,IL6
GO:0061844	antimicrobial humoral immune response mediated by antimicrobial peptide	0.00017528	0.00017528	1	CXCL1,CXCL2,CXCL3
GO:0019221	cytokine-mediated signaling pathway	0.000197431	0.000197431	1	CXCL1,CXCL2,CXCL3,IL1A,IL6
GO:0030593	neutrophil chemotaxis	0.000249635	0.000249635	1	CXCL1,CXCL2,CXCL3
GO:1901701	cellular response to oxygen-containing compound	0.000293881	0.000293881	1	CXCL1,CXCL2,CXCL3,IL1A,IL6
GO:0006959	humoral immune response	0.000293881	0.000293881	1	CXCL1,CXCL2,CXCL3,IL6
GO:1990266	neutrophil migration	0.000330835	0.000330835	1	CXCL1,CXCL2,CXCL3
GO:0071345	cellular response to cytokine stimulus	0.00034901	0.00034901	1	CXCL1,CXCL2,CXCL3,IL1A,IL6
GO:0071621	granulocyte chemotaxis	0.00034901	0.00034901	1	CXCL1,CXCL2,CXCL3
GO:0034097	response to cytokine	0.000471388	0.000471388	1	CXCL1,CXCL2,CXCL3,IL1A,IL6
GO:0097530	granulocyte migration	0.000483059	0.000483059	1	CXCL1,CXCL2,CXCL3
GO:0050900	leukocyte migration	0.000520861	0.000520861	1	CXCL1,CXCL2,CXCL3,IL6
GO:0019730	antimicrobial humoral response	0.000588825	0.000588825	1	CXCL1,CXCL2,CXCL3
GO:0006935	chemotaxis	0.000865502	0.000865502	1	CXCL1,CXCL2,CXCL3,IL6
GO:0042330	taxis	0.000865502	0.000865502	1	CXCL1,CXCL2,CXCL3,IL6
GO:0010575	positive regulation of vascular endothelial growth factor production	0.001191393	0.001191393	1	IL1A,IL6
GO:0010574	regulation of vascular endothelial growth factor production	0.004149362	0.004149362	1	IL1A,IL6
GO:0010573	vascular endothelial growth factor production	0.004682796	0.004682796	1	IL1A,IL6
GO:2000676	positive regulation of type B pancreatic cell apoptotic process	0.007585045	0.007585045	1	IL6
GO:0032755	positive regulation of interleukin-6 production	0.007981885	0.007981885	1	IL1A,IL6
GO:0032760	positive regulation of tumor necrosis factor production	0.008021204	0.008021204	1	IL1A,IL6
GO:0042102	positive regulation of T cell proliferation	0.008061389	0.008061389	1	IL1A,IL6
GO:1903557	positive regulation of tumor necrosis factor superfamily cytokine production	0.008501526	0.008501526	1	IL1A,IL6
GO:0070498	interleukin-1-mediated signaling pathway	0.012527692	0.012527692	1	IL1A,IL6
GO:0050671	positive regulation of lymphocyte proliferation	0.012558758	0.012558758	1	IL1A,IL6
GO:0032745	positive regulation of interleukin-21 production	0.012558758	0.012558758	1	IL6
GO:0002384	hepatic immune response	0.012558758	0.012558758	1	IL6
GO:0032946	positive regulation of mononuclear cell proliferation	0.012572568	0.012572568	1	IL1A,IL6
GO:0070665	positive regulation of leukocyte proliferation	0.014735338	0.014735338	1	IL1A,IL6
GO:1902512	positive regulation of apoptotic DNA fragmentation	0.014856439	0.014856439	1	IL6
GO:0042129	regulation of T cell proliferation	0.014856439	0.014856439	1	IL1A,IL6
GO:0033091	positive regulation of immature T cell proliferation	0.014856439	0.014856439	1	IL1A
GO:1903626	positive regulation of DNA catabolic process	0.014856439	0.014856439	1	IL6
GO:0097421	liver regeneration	0.014856439	0.014856439	1	IL6
GO:0046379	extracellular polysaccharide metabolic process	0.014856439	0.014856439	1	HAS1
GO:0045226	extracellular polysaccharide biosynthetic process	0.014856439	0.014856439	1	HAS1
GO:0033092	positive regulation of immature T cell proliferation in thymus	0.014856439	0.014856439	1	IL1A
GO:0002314	germinal center B cell differentiation	0.014856439	0.014856439	1	IL6
GO:2000635	negative regulation of primary miRNA processing	0.014856439	0.014856439	1	IL6
GO:2000634	regulation of primary miRNA processing	0.014856439	0.014856439	1	IL6
GO:0031100	animal organ regeneration	0.014856439	0.014856439	1	IL6
GO:0032635	interleukin-6 production	0.016524039	0.016524039	1	IL1A,IL6
GO:0032675	regulation of interleukin-6 production	0.016524039	0.016524039	1	IL1A,IL6
GO:0008285	negative regulation of cell population proliferation	0.016524039	0.016524039	1	CXCL1,IL1A,IL6
GO:0042098	T cell proliferation	0.016524039	0.016524039	1	IL1A,IL6
GO:0032680	regulation of tumor necrosis factor production	0.016554304	0.016554304	1	IL1A,IL6
GO:0032640	tumor necrosis factor production	0.016554304	0.016554304	1	IL1A,IL6
GO:1903555	regulation of tumor necrosis factor superfamily cytokine production	0.017264834	0.017264834	1	IL1A,IL6
GO:0071706	tumor necrosis factor superfamily cytokine production	0.017264834	0.017264834	1	IL1A,IL6
GO:0061470	T follicular helper cell differentiation	0.017380671	0.017380671	1	IL6
GO:0071347	cellular response to interleukin-1	0.020336772	0.020336772	1	IL1A,IL6
GO:0043066	negative regulation of apoptotic process	0.020451578	0.020451578	1	IER3,IL1A,IL6
GO:2000674	regulation of type B pancreatic cell apoptotic process	0.020711589	0.020711589	1	IL6
GO:0032944	regulation of mononuclear cell proliferation	0.020838025	0.020838025	1	IL1A,IL6
GO:0030217	T cell differentiation	0.020838025	0.020838025	1	IL1A,IL6
GO:0050670	regulation of lymphocyte proliferation	0.020838025	0.020838025	1	IL1A,IL6
GO:0050870	positive regulation of T cell activation	0.020838025	0.020838025	1	IL1A,IL6
GO:0043069	negative regulation of programmed cell death	0.020838025	0.020838025	1	IER3,IL1A,IL6
GO:2000660	negative regulation of interleukin-1-mediated signaling pathway	0.022035901	0.022035901	1	IL6
GO:0070555	response to interleukin-1	0.022035901	0.022035901	1	IL1A,IL6
GO:0070091	glucagon secretion	0.022035901	0.022035901	1	IL6
GO:0070092	regulation of glucagon secretion	0.022035901	0.022035901	1	IL6
GO:0001781	neutrophil apoptotic process	0.022035901	0.022035901	1	IL6
GO:0097050	type B pancreatic cell apoptotic process	0.022624521	0.022624521	1	IL6
GO:1903039	positive regulation of leukocyte cell-cell adhesion	0.022624521	0.022624521	1	IL1A,IL6
GO:1902510	regulation of apoptotic DNA fragmentation	0.022624521	0.022624521	1	IL6
GO:0060548	negative regulation of cell death	0.022624521	0.022624521	1	IER3,IL1A,IL6
GO:0036120	cellular response to platelet-derived growth factor stimulus	0.022624521	0.022624521	1	HAS1
GO:0032494	response to peptidoglycan	0.022624521	0.022624521	1	IL6
GO:1903624	regulation of DNA catabolic process	0.022624521	0.022624521	1	IL6
GO:0033079	immature T cell proliferation	0.022624521	0.022624521	1	IL1A
GO:0033080	immature T cell proliferation in thymus	0.022624521	0.022624521	1	IL1A
GO:0070663	regulation of leukocyte proliferation	0.022624521	0.022624521	1	IL1A,IL6
GO:0033083	regulation of immature T cell proliferation	0.022624521	0.022624521	1	IL1A
GO:0032665	regulation of interleukin-21 production	0.022624521	0.022624521	1	IL6
GO:0033084	regulation of immature T cell proliferation in thymus	0.022624521	0.022624521	1	IL1A
GO:0032625	interleukin-21 production	0.022624521	0.022624521	1	IL6
GO:0090091	positive regulation of extracellular matrix disassembly	0.023935875	0.023935875	1	IL6
GO:0061888	regulation of astrocyte activation	0.023935875	0.023935875	1	IL6
GO:2000553	positive regulation of T-helper 2 cell cytokine production	0.023935875	0.023935875	1	IL6
GO:2000659	regulation of interleukin-1-mediated signaling pathway	0.023935875	0.023935875	1	IL6
GO:0032943	mononuclear cell proliferation	0.023935875	0.023935875	1	IL1A,IL6
GO:0036119	response to platelet-derived growth factor	0.023935875	0.023935875	1	HAS1
GO:0046651	lymphocyte proliferation	0.023935875	0.023935875	1	IL1A,IL6
GO:0050708	regulation of protein secretion	0.023935875	0.023935875	1	IL1A,IL6
GO:0001780	neutrophil homeostasis	0.02626095	0.02626095	1	IL6
GO:0060252	positive regulation of glial cell proliferation	0.02626095	0.02626095	1	IL6
GO:0045779	negative regulation of bone resorption	0.02626095	0.02626095	1	IL6
GO:0022409	positive regulation of cell-cell adhesion	0.026815252	0.026815252	1	IL1A,IL6
GO:0070661	leukocyte proliferation	0.027049658	0.027049658	1	IL1A,IL6
GO:0010764	negative regulation of fibroblast migration	0.028247414	0.028247414	1	HAS1
GO:1903800	positive regulation of production of miRNAs involved in gene silencing by miRNA	0.028247414	0.028247414	1	IL6
GO:2000551	regulation of T-helper 2 cell cytokine production	0.028995435	0.028995435	1	IL6
GO:1903799	negative regulation of production of miRNAs involved in gene silencing by miRNA	0.028995435	0.028995435	1	IL6
GO:0032966	negative regulation of collagen biosynthetic process	0.028995435	0.028995435	1	IL6
GO:0035745	T-helper 2 cell cytokine production	0.028995435	0.028995435	1	IL6
GO:0046851	negative regulation of bone remodeling	0.028995435	0.028995435	1	IL6
GO:0072574	hepatocyte proliferation	0.028995435	0.028995435	1	IL6
GO:0072575	epithelial cell proliferation involved in liver morphogenesis	0.028995435	0.028995435	1	IL6
GO:0072576	liver morphogenesis	0.028995435	0.028995435	1	IL6
GO:0007186	G protein-coupled receptor signaling pathway	0.028995435	0.028995435	1	CXCL1,CXCL2,CXCL3
GO:0030098	lymphocyte differentiation	0.029855085	0.029855085	1	IL1A,IL6
GO:0072540	T-helper 17 cell lineage commitment	0.030066654	0.030066654	1	IL6
GO:0050863	regulation of T cell activation	0.030066654	0.030066654	1	IL1A,IL6
GO:0010713	negative regulation of collagen metabolic process	0.030066654	0.030066654	1	IL6
GO:0030213	hyaluronan biosynthetic process	0.030066654	0.030066654	1	HAS1
GO:0034104	negative regulation of tissue remodeling	0.030066654	0.030066654	1	IL6
GO:1903037	regulation of leukocyte cell-cell adhesion	0.03169471	0.03169471	1	IL1A,IL6
GO:0014823	response to activity	0.031726007	0.031726007	1	IL6
GO:0009306	protein secretion	0.031726007	0.031726007	1	IL1A,IL6
GO:0031053	primary miRNA processing	0.031726007	0.031726007	1	IL6
GO:0035592	establishment of protein localization to extracellular region	0.031726007	0.031726007	1	IL1A,IL6
GO:0071692	protein localization to extracellular region	0.032975109	0.032975109	1	IL1A,IL6
GO:0006925	inflammatory cell apoptotic process	0.032975109	0.032975109	1	IL6
GO:0002295	T-helper cell lineage commitment	0.032975109	0.032975109	1	IL6
GO:0060967	negative regulation of gene silencing by RNA	0.033974122	0.033974122	1	IL6
GO:0060965	negative regulation of gene silencing by miRNA	0.033974122	0.033974122	1	IL6
GO:0035743	CD4-positive, alpha-beta T cell cytokine production	0.033974122	0.033974122	1	IL6
GO:0002830	positive regulation of type 2 immune response	0.033974122	0.033974122	1	IL6
GO:0010715	regulation of extracellular matrix disassembly	0.033974122	0.033974122	1	IL6
GO:0060149	negative regulation of posttranscriptional gene silencing	0.033974122	0.033974122	1	IL6
GO:1903131	mononuclear cell differentiation	0.034686833	0.034686833	1	IL1A,IL6
GO:0051251	positive regulation of lymphocyte activation	0.034691455	0.034691455	1	IL1A,IL6
GO:0045765	regulation of angiogenesis	0.035142793	0.035142793	1	IL1A,IL6
GO:0007159	leukocyte cell-cell adhesion	0.035379627	0.035379627	1	IL1A,IL6
GO:1901342	regulation of vasculature development	0.035379627	0.035379627	1	IL1A,IL6
GO:0150078	positive regulation of neuroinflammatory response	0.036185291	0.036185291	1	IL6
GO:0002363	alpha-beta T cell lineage commitment	0.036185291	0.036185291	1	IL6
GO:0043373	CD4-positive, alpha-beta T cell lineage commitment	0.036185291	0.036185291	1	IL6
GO:0002313	mature B cell differentiation involved in immune response	0.036185291	0.036185291	1	IL6
GO:1900017	positive regulation of cytokine production involved in inflammatory response	0.037410843	0.037410843	1	IL6
GO:0002360	T cell lineage commitment	0.037410843	0.037410843	1	IL6
GO:0002335	mature B cell differentiation	0.037410843	0.037410843	1	IL6
GO:0043369	CD4-positive or CD8-positive, alpha-beta T cell lineage commitment	0.037410843	0.037410843	1	IL6
GO:0010035	response to inorganic substance	0.038310092	0.038310092	1	IL1A,IL6
GO:1904996	positive regulation of leukocyte adhesion to vascular endothelial cell	0.038360435	0.038360435	1	IL6
GO:0060251	regulation of glial cell proliferation	0.038360435	0.038360435	1	IL6
GO:0048710	regulation of astrocyte differentiation	0.038360435	0.038360435	1	IL6
GO:0033028	myeloid cell apoptotic process	0.038360435	0.038360435	1	IL6
GO:0002696	positive regulation of leukocyte activation	0.038502688	0.038502688	1	IL1A,IL6
GO:0045785	positive regulation of cell adhesion	0.038502688	0.038502688	1	IL1A,IL6
GO:0070050	neuron cellular homeostasis	0.038502688	0.038502688	1	IL6
GO:0010888	negative regulation of lipid storage	0.038502688	0.038502688	1	IL6
GO:1903055	positive regulation of extracellular matrix organization	0.038502688	0.038502688	1	IL6
GO:0070920	regulation of production of small RNA involved in gene silencing by RNA	0.038502688	0.038502688	1	IL6
GO:1903798	regulation of production of miRNAs involved in gene silencing by miRNA	0.038502688	0.038502688	1	IL6
GO:0045229	external encapsulating structure organization	0.039054538	0.039054538	1	HAS1,IL6
GO:0050867	positive regulation of cell activation	0.039054538	0.039054538	1	IL1A,IL6
GO:0002726	positive regulation of T cell cytokine production	0.039054538	0.039054538	1	IL6
GO:0030198	extracellular matrix organization	0.039054538	0.039054538	1	HAS1,IL6
GO:0032740	positive regulation of interleukin-17 production	0.039054538	0.039054538	1	IL6
GO:0043062	extracellular structure organization	0.039054538	0.039054538	1	HAS1,IL6
GO:0042110	T cell activation	0.039170742	0.039170742	1	IL1A,IL6
GO:0002675	positive regulation of acute inflammatory response	0.039170742	0.039170742	1	IL6
GO:0006309	apoptotic DNA fragmentation	0.039170742	0.039170742	1	IL6
GO:0048143	astrocyte activation	0.039170742	0.039170742	1	IL6
GO:1903978	regulation of microglial cell activation	0.039170742	0.039170742	1	IL6
GO:0002828	regulation of type 2 immune response	0.039170742	0.039170742	1	IL6
GO:0032682	negative regulation of chemokine production	0.039170742	0.039170742	1	IL6
GO:0022407	regulation of cell-cell adhesion	0.039601401	0.039601401	1	IL1A,IL6
GO:0072539	T-helper 17 cell differentiation	0.040430121	0.040430121	1	IL6
GO:1901099	negative regulation of signal transduction in absence of ligand	0.041361291	0.041361291	1	IL1A
GO:2001240	negative regulation of extrinsic apoptotic signaling pathway in absence of ligand	0.041361291	0.041361291	1	IL1A
GO:0043368	positive T cell selection	0.041361291	0.041361291	1	IL6
GO:0006953	acute-phase response	0.041714043	0.041714043	1	IL6
GO:0014009	glial cell proliferation	0.041714043	0.041714043	1	IL6
GO:0032743	positive regulation of interleukin-2 production	0.041714043	0.041714043	1	IL1A
GO:0010762	regulation of fibroblast migration	0.041714043	0.041714043	1	HAS1
GO:0002521	leukocyte differentiation	0.041751698	0.041751698	1	IL1A,IL6
GO:0072538	T-helper 17 type immune response	0.041751698	0.041751698	1	IL6
GO:2000637	positive regulation of gene silencing by miRNA	0.041751698	0.041751698	1	IL6
GO:0042092	type 2 immune response	0.041751698	0.041751698	1	IL6
GO:0046688	response to copper ion	0.041751698	0.041751698	1	IL1A
GO:0030212	hyaluronan metabolic process	0.04276912	0.04276912	1	HAS1
GO:0060148	positive regulation of posttranscriptional gene silencing	0.04276912	0.04276912	1	IL6
GO:0045124	regulation of bone resorption	0.04276912	0.04276912	1	IL6
GO:0060969	negative regulation of gene silencing	0.043759087	0.043759087	1	IL6
GO:0014002	astrocyte development	0.043759087	0.043759087	1	IL6
GO:0032965	regulation of collagen biosynthetic process	0.043759087	0.043759087	1	IL6
GO:0010761	fibroblast migration	0.044722672	0.044722672	1	HAS1
GO:2001239	regulation of extrinsic apoptotic signaling pathway in absence of ligand	0.044722672	0.044722672	1	IL1A
GO:0000737	DNA catabolic process, endonucleolytic	0.044722672	0.044722672	1	IL6
GO:0051249	regulation of lymphocyte activation	0.044725179	0.044725179	1	IL1A,IL6
GO:0030262	apoptotic nuclear changes	0.044890247	0.044890247	1	IL6
GO:0031018	endocrine pancreas development	0.044890247	0.044890247	1	IL6
GO:0001819	positive regulation of cytokine production	0.044890247	0.044890247	1	IL1A,IL6
GO:0014015	positive regulation of gliogenesis	0.044890247	0.044890247	1	IL6
GO:1903530	regulation of secretion by cell	0.044890247	0.044890247	1	IL1A,IL6
GO:0045058	T cell selection	0.044890247	0.044890247	1	IL6
GO:0022612	gland morphogenesis	0.045798479	0.045798479	1	IL6
GO:0051384	response to glucocorticoid	0.045798479	0.045798479	1	IL6
GO:0051223	regulation of protein transport	0.046068535	0.046068535	1	IL1A,IL6
GO:0006921	cellular component disassembly involved in execution phase of apoptosis	0.046683759	0.046683759	1	IL6
GO:0032733	positive regulation of interleukin-10 production	0.046683759	0.046683759	1	IL6
GO:0010712	regulation of collagen metabolic process	0.046974073	0.046974073	1	IL6
GO:0002369	T cell cytokine production	0.046974073	0.046974073	1	IL6
GO:0035633	maintenance of blood-brain barrier	0.046974073	0.046974073	1	IL6
GO:0002724	regulation of T cell cytokine production	0.046974073	0.046974073	1	IL6
GO:1904994	regulation of leukocyte adhesion to vascular endothelial cell	0.047880087	0.047880087	1	IL6
GO:0045453	bone resorption	0.047880087	0.047880087	1	IL6
GO:0070201	regulation of establishment of protein localization	0.047880087	0.047880087	1	IL1A,IL6
GO:0046850	regulation of bone remodeling	0.047880087	0.047880087	1	IL6
GO:0031960	response to corticosteroid	0.047880087	0.047880087	1	IL6
GO:0051046	regulation of secretion	0.047880087	0.047880087	1	IL1A,IL6
GO:0001776	leukocyte homeostasis	0.047880087	0.047880087	1	IL6
GO:0032964	collagen biosynthetic process	0.047880087	0.047880087	1	IL6
GO:0070102	interleukin-6-mediated signaling pathway	0.047880087	0.047880087	1	IL6
GO:0006308	DNA catabolic process	0.048675383	0.048675383	1	IL6
GO:0002673	regulation of acute inflammatory response	0.048675383	0.048675383	1	IL6
GO:0085029	extracellular matrix assembly	0.048675383	0.048675383	1	HAS1
