# Supplementary material for: Molecular Mechanism and Pathways of Normal Human Parturition in Different Gestational Tissues: A Systematic Review of Transcriptome Studies
Source: Front Physiol. 2021 Sep 10;12:730030. doi: 10.3389/fphys.2021.730030 (PMC8461075; doi:10.3389/fphys.2021.730030)
Supplement: Supplementary file 1 [file Data_Sheet_1.ZIP › supplementary files/Supplementary file 6.txt]

Category	Term	Count	%	PValue	Genes	List Total	Pop Hits	Pop Total	Fold Enrichment	FDR
GOTERM_BP_DIRECT	GO:0006954~inflammatory response	5	71.42857143	3.70E-06	IL1A, IL6, CXCL1, CXCL3, CXCL2	7	379	16792	31.64719186	4.18E-04
GOTERM_BP_DIRECT	GO:0006955~immune response	5	71.42857143	5.61E-06	IL1A, IL6, CXCL1, CXCL3, CXCL2	7	421	16792	28.48998982	4.18E-04
GOTERM_BP_DIRECT	GO:0090023~positive regulation of neutrophil chemotaxis	3	42.85714286	2.45E-05	CXCL1, CXCL3, CXCL2	7	22	16792	327.1168831	0.001216856
GOTERM_BP_DIRECT	GO:0070098~chemokine-mediated signaling pathway	3	42.85714286	2.62E-04	CXCL1, CXCL3, CXCL2	7	71	16792	101.360161	0.009741619
GOTERM_BP_DIRECT	GO:0032496~response to lipopolysaccharide	3	42.85714286	0.001385946	CXCL1, CXCL3, CXCL2	7	164	16792	43.8815331	0.041301192
